# Supplementary material for: Effects of Protease Addition and Replacement of Soybean Meal by Corn Gluten Meal on the Growth of Broilers and on the Environmental Performances of a Broiler Production System in Greece
Source: PLoS One. 2017 Jan 3;12(1):e0169511. doi: 10.1371/journal.pone.0169511 (PMC5207743; doi:10.1371/journal.pone.0169511)
Supplement: S1 Table — (XLSX) [file pone.0169511.s001.xlsx]

## Sheet: day 1
	Body weight (g) in Day 1 of the trial
	Control Group						SoyProt Group						GlutenProt Group
	Pen						Pen						Pen
Bird	1	2	3	4	5	6	1	2	3	4	5	6	1	2	3	4	5	6
1	38	50.35	42.9	41.6	47	47.4	43	44.1	38	50.35	42.9	41.6	38	50.35	42.9	41.6	47	47.4
2	46	43.6	43.8	46.5	44.1	46.2	44.8	46	46	43.6	43.8	46.5	46	43.6	43.8	46.5	44.1	46.2
3	49	41.3	40.9	43.2	44.4	44.7	42.18	45.6	49	41.3	40.9	43.2	49	41.3	40.9	43.2	44.4	44.7
4	42	47.05	47.45	39.13	42	39.5	49.5	45.5	42	47.05	47.45	39.13	42	47.05	47.45	39.13	42	39.5
5	43	46.8	42.6	43.5	46.1	49.3	48	44.8	43	46.8	42.6	43.5	43	46.8	42.6	43.5	46.1	49.3
6	43	47.2	47.7	41.7	39.9	42.8	47.6	42.4	43	47.2	47.7	41.7	43	47.2	47.7	41.7	39.9	42.8
7	44	45.9	45.9	42.1	47.8	42.5	46	49.2	44	45.9	45.9	42.1	44	45.9	45.9	42.1	47.8	42.5
8	46.15	44.08	41.5	40.28	42.7	46.8	44.27	43.6	46.15	44.08	41.5	40.28	46.15	44.08	41.5	40.28	42.7	46.8
9	45.2	40.3	44.8	43.3	39.5	45.43	44.7	42.6	45.2	40.3	44.8	43.3	45.2	40.3	44.8	43.3	39.5	45.43
10	40.7	43.8	43	43.25	42.9	46.45	45.5	50.2	40.7	43.8	43	43.25	40.7	43.8	43	43.25	42.9	46.45
11	44.05	49.2	44.3	43.4	43.6	44.5	43.45	42.43	44.05	49.2	44.3	43.4	44.05	49.2	44.3	43.4	43.6	44.5
12	41.27	43.8	41.8	45	40.6	43.35	47.3	45.4	41.27	43.8	41.8	45	41.27	43.8	41.8	45	40.6	43.35
13	45.6	46.7	40.28	45.3	44.5	43.6	45.3	41.37	45.6	46.7	40.28	45.3	45.6	46.7	40.28	45.3	44.5	43.6
14	40.68	41.3	43	41.8	45.5	45.8	41.34	41.4	40.68	41.3	43	41.8	40.68	41.3	43	41.8	45.5	45.8
15	44.1	45.3	45.2	44.2	44.5	44.1	45.3	46.2	44.1	45.3	45.2	44.2	44.1	45.3	45.2	44.2	44.5	44.1
16	44.6	46.2	45.4	45.2	44.2	42.6	46.2	42.1	44.6	46.2	45.4	45.2	44.6	46.2	45.4	45.2	44.2	41.6
17	44.2	42.1	46.1	43.5	43.6	44.2	42.1	44.1	44.2	42.1	46.1	43.5	44.2	42.1	46.1	43.5	43.6	44.2
18	41.2	44.1	47.2	44.3	43.2	41.2	44.1	45.2	41.2	44.1	47.2	44.3	41.2	44.1	47.2	44.3	43.2	41.2
19	44.2	45.2	43.3	44.2	45.6	44.2	45.2	41.2	44.2	41.2	43.3	44.2	44.2	45.2	43.3	44.2	45.6	44.2
20	45.2	42.1	42.3	44.6	44.2	45.2	42.1	42.1	45.2	42.1	42.3	44.6	45.2	42.1	42.3	44.6	44.2	41.2
21	44.1	42.8	42.2	42.6	45.1	44.1	42.8	44.1	44.1	42.8	42.2	42.6	44.1	42.8	42.2	42.6	45.1	44.1
22	45.2	45.8	42.7	44.2	43.2	41.2	45.8	44.3	45.2	45.8	42.7	44.2	45.2	45.8	42.7	44.2	43.2	45.2
23	44.1	45.3	45.2	44.2	44.5	44.1	41.3	44.2	44.1	45.3	45.2	44.2	44.1	41.3	45.2	44.2	44.5	44.1
24	44.6	46.2	45.4	45.2	44.2	44.6	41.2	44.6	44.6	41.2	45.4	45.2	44.6	41.2	45.4	45.2	44.2	44.6
25	44.2	42.1	46.1	43.5	43.6	41.2	42.1	42.6	44.2	42.1	46.1	43.5	44.2	42.1	46.1	43.5	43.6	44.2
26	41.2	44.1	47.2	44.3	43.2	41.2	41.1	44.3	41.2	41.1	47.2	44.3	41.2	41.1	47.2	44.3	43.2	41.2
27	44.2	45.2	43.3	44.2	45.6	44.2	41.2	41.2	44.2	41.2	43.3	44.2	44.2	41.2	43.3	41.2	41.6	44.2
28	45.2	42.1	42.3	44.6	44.2	45.2	41.1	41.6	45.2	42.1	42.3	41.6	45.2	42.1	42.3	44.6	44.2	41.2
29	44.1	42.8	42.2	42.6	45.1	41.1	42.8	42.6	44.1	42.8	42.2	42.6	44.1	42.8	42.2	41.6	45.1	44.1
30	45.2	45.8	42.7	44.2	43.2	41.2	41.8	44.6	45.2	41.8	42.7	44.2	45.2	41.8	42.7	44.2	43.2	41.2

## Sheet: day 7
	Body weight (kg) in Day 7 of the trial
	Control Group						SoyProt Group						GlutenProt Group
	Pen						Pen						Pen
Bird	1	2	3	4	5	6	1	2	3	4	5	6	1	2	3	4	5	6
1	0.11	0.146	0.119	0.129	0.108	0.164	0.15	0.11	0.146	0.119	0.129	0.108	0.11	0.146	0.119	0.129	0.108	0.164
2	0.113	0.13	0.118	0.115	0.109	0.196	0.138	0.113	0.13	0.118	0.115	0.109	0.113	0.13	0.118	0.115	0.109	0.196
3	0.13	0.142	0.132	0.132	0.109	0.162	0.116	0.13	0.142	0.132	0.132	0.109	0.13	0.142	0.132	0.132	0.109	0.162
4	0.122	0.154	0.106	0.122	0.1	0.155	0.092	0.122	0.154	0.106	0.122	0.1	0.122	0.154	0.106	0.122	0.1	0.155
5	0.124	0.138	0.124	0.129	0.096	0.112	0.144	0.124	0.138	0.124	0.129	0.096	0.124	0.138	0.124	0.129	0.096	0.112
6	0.137	0.122	0.104	0.143	0.103	0.185	0.14	0.137	0.122	0.104	0.143	0.103	0.137	0.122	0.104	0.143	0.103	0.185
7	0.105	0.152	0.122	0.108	0.112	0.158	0.143	0.105	0.152	0.122	0.108	0.112	0.105	0.152	0.122	0.108	0.112	0.158
8	0.117	0.148	0.114	0.134	0.102	0.184	0.123	0.117	0.148	0.114	0.134	0.102	0.117	0.148	0.114	0.134	0.102	0.184
9	0.133	0.135	0.12	0.127	0.102	0.111	0.141	0.133	0.135	0.12	0.127	0.102	0.133	0.135	0.12	0.127	0.102	0.111
10	0.132	0.132	0.144	0.126	0.11	0.184	0.134	0.132	0.132	0.144	0.126	0.11	0.132	0.132	0.144	0.126	0.11	0.184
11	0.129	0.151	0.124	0.114	0.193	0.105	0.144	0.129	0.151	0.124	0.114	0.193	0.129	0.151	0.124	0.114	0.193	0.105
12	0.129	0.138	0.116	0.106	0.167	0.105	0.141	0.129	0.138	0.116	0.106	0.167	0.129	0.138	0.116	0.106	0.167	0.105
13	0.124	0.142	0.126	0.109	0.195	0.098	0.15	0.124	0.142	0.126	0.109	0.195	0.124	0.142	0.126	0.109	0.195	0.098
14	0.106	0.13	0.106	0.121	0.186	0.129	0.137	0.106	0.13	0.106	0.121	0.186	0.106	0.13	0.106	0.121	0.186	0.129
15	0.12	0.142	0.124	0.105	0.164	0.12	0.137	0.12	0.142	0.124	0.105	0.164	0.12	0.142	0.124	0.105	0.164	0.12
16	0.089	0.149	0.114	0.12	0.126	0.197	0.136	0.089	0.149	0.114	0.12	0.126	0.089	0.149	0.114	0.12	0.126	0.197
17	0.107	0.143	0.124	0.111	0.19	0.12	0.153	0.107	0.143	0.124	0.111	0.19	0.107	0.143	0.124	0.111	0.19	0.12
18	0.104	0.142	0.12	0.11	0.173	0.123	0.125	0.104	0.142	0.12	0.11	0.173	0.104	0.142	0.12	0.11	0.173	0.123
19	0.105	0.129	0.128	0.096	0.191	0.106	0.127	0.105	0.129	0.128	0.096	0.191	0.105	0.129	0.128	0.096	0.191	0.106
20	0.095	0.142	0.12	0.11	0.172	0.112	0.127	0.095	0.142	0.12	0.11	0.172	0.095	0.142	0.12	0.11	0.172	0.112
21	0.117	0.145	0.108	0.134	0.105	0.144	0.109	0.117	0.145	0.108	0.134	0.105	0.117	0.145	0.108	0.134	0.105	0.144
22	0.109	0.155	0.142	0.117	0.135	0.132	0.109	0.109	0.155	0.142	0.117	0.135	0.109	0.155	0.142	0.117	0.135	0.132
23	0.141	0.143	0.11	0.137	0.117	0.145	0.115	0.141	0.143	0.11	0.137	0.117	0.141	0.143	0.11	0.137	0.117	0.145
24	0.124	0.126	0.144	0.12	0.115	0.122	0.124	0.124	0.126	0.144	0.12	0.115	0.124	0.126	0.144	0.12	0.115	0.122
25	0.122	0.142	0.113	0.104	0.127	0.153	0.112	0.122	0.142	0.113	0.104	0.127	0.122	0.142	0.113	0.104	0.127	0.153
26	0.136	0.124	0.094	0.15	0.12	0.151	0.113	0.136	0.124	0.094	0.15	0.12	0.136	0.124	0.094	0.15	0.12	0.151
27	0.143	0.145	0.161	0.133	0.124	0.148	0.107	0.143	0.145	0.161	0.133	0.124	0.143	0.145	0.161	0.133	0.124	0.148
28	0.144	0.133	0.132	0.133	0.155	0.144	0.109	0.144	0.133	0.132	0.133	0.155	0.144	0.133	0.132	0.133	0.155	0.144
29	0.14	0.123	0.095	0.133	0.13	0.127	0.111	0.14	0.123	0.095	0.133	0.13	0.14	0.123	0.095	0.133	0.13	0.127
30	0.127	0.143	0.144	0.133	0.129	0.103	0.061	0.127	0.143	0.144	0.133	0.129	0.127	0.143	0.144	0.133	0.129	0.103

## Sheet: day 14
	Body weight (kg) in Day 14 of the trial
	Control Group						SoyProt Group						GlutenProt Group
	Pen						Pen						Pen
Bird	1	2	3	4	5	6	1	2	3	4	5	6	1	2	3	4	5	6
1	0.335	0.24	0.36	0.23	0.335	0.335	0.31	0.37	0.31	0.385	0.295	0.305	0.265	0.215	0.155	0.205	0.25	0.25
2	0.38	0.315	0.35	0.33	0.305	0.32	0.255	0.29	0.33	0.325	0.305	0.295	0.26	0.205	0.225	0.285	0.25	0.235
3	0.295	0.3	0.32	0.29	0.33	0.34	0.315	0.345	0.33	0.3	0.255	0.36	0.26	0.27	0.2	0.22	0.275	0.225
4	0.3	0.36	0.38	0.3	0.36	0.31	0.29	0.275	0.3	0.425	0.345	0.28	0.25	0.215	0.25	0.25	0.245	0.23
5	0.36	0.37	0.355	0.27	0.28	0.32	0.37	0.335	0.315	0.3	0.265	0.305	0.265	0.24	0.26	0.215	0.24	0.285
6	0.365	0.31	0.36	0.26	0.32	0.3	0.255	0.355	0.36	0.315	0.29	0.405	0.24	0.24	0.265	0.275	0.22	0.215
7	0.335	0.36	0.235	0.28	0.34	0.305	0.19	0.335	0.29	0.325	0.215	0.295	0.21	0.24	0.245	0.31	0.225	0.23
8	0.345	0.285	0.335	0.29	0.285	0.35	0.385	0.365	0.36	0.36	0.325	0.2	0.255	0.23	0.185	0.245	0.13	0.235
9	0.28	0.4	0.365	0.31	0.275	0.285	0.365	0.37	0.325	0.3	0.325	0.3	0.28	0.245	0.21	0.22	0.23	0.215
10	0.405	0.35	0.325	0.34	0.33	0.33	0.32	0.265	0.33	0.255	0.33	0.29	0.22	0.23	0.24	0.29	0.245	0.22
11	0.335	0.31	0.35	0.375	0.35	0.37	0.34	0.22	0.19	0.32	0.31	0.27	0.21	0.255	0.235	0.305	0.225	0.265
12	0.24	0.275	0.37	0.32	0.33	0.31	0.4	0.305	0.33	0.365	0.32	0.335	0.24	0.245	0.26	0.255	0.245	0.245
13	0.33	0.305	0.32	0.255	0.315	0.285	0.305	0.25	0.3	0.315	0.28	0.31	0.235	0.23	0.225	0.235	0.245	0.265
14	0.285	0.32	0.305	0.245	0.33	0.32	0.255	0.325	0.33	0.28	0.285	0.28	0.27	0.24	0.23	0.235	0.2	0.245
15	0.33	0.36	0.3	0.275	0.405	0.25	0.245	0.305	0.29	0.31	0.335	0.34	0.235	0.265	0.275	0.235	0.15	0.195
16	0.32	0.285	0.37	0.285	0.29	0.315	0.335	0.355	0.34	0.345	0.27	0.37	0.275	0.255	0.27	0.25	0.26	0.255
17	0.38	0.315	0.32	0.275	0.2	0.34	0.33	0.34	0.32	0.26	0.26	0.34	0.325	0.2	0.165	0.24	0.23	0.21
18	0.35	0.32	0.295	0.3	0.33	0.34	0.28	0.325	0.165	0.305	0.27	0.335	0.275	0.255	0.27	0.25	0.26	0.255
19	0.33	0.295	0.3	0.345	0.38	0.3	0.365	0.335	0.36	0.38	0.3	0.27	0.325	0.2	0.165	0.24	0.23	0.21
20	0.24	0.28	0.33	0.23	0.225	0.245	0.325	0.26	0.31	0.345	0.275	0.35	0.215	0.365	0.315	0.37	0.33	0.225
21	0.34	0.275	0.26	0.26	0.275	0.25	0.35	0.29	0.33	0.365	0.35	0.28	0.35	0.33	0.31	0.315	0.375	0.36
22	0.31	0.315	0.36	0.275	0.24	0.21	0.37	0.365	0.28	0.39	0.325	0.245	0.24	0.28	0.33	0.275	0.38	0.365
23	0.36	0.32	0.31	0.285	0.26	0.19	0.25	0.335	0.335	0.23	0.305	0.365	0.34	0.275	0.26	0.31	0.29	0.245
24	0.3	0.31	0.37	0.25	0.235	0.23	0.335	0.34	0.36	0.265	0.275	0.295	0.31	0.315	0.36	0.34	0.34	0.385
25	0.25	0.205	0.235	0.275	0.27	0.245	0.245	0.335	0.28	0.245	0.225	0.285	0.36	0.32	0.31	0.28	0.255	0.33
26	0.225	0.23	0.28	0.235	0.275	0.265	0.255	0.355	0.33	0.34	0.235	0.35	0.3	0.31	0.37	0.3	0.31	0.385
27	0.23	0.25	0.245	0.24	0.49	0.28	0.37	0.31	0.385	0.34	0.325	0.27	0.29	0.28	0.34	0.345	0.25	0.365
28	0.28	0.423	0.25	0.275	0.205	0.18	0.27	0.39	0.31	0.305	0.29	0.335	0.31	0.27	0.265	0.29	0.325	0.41
29	0.23	0.425	0.445	0.345	0.225	0.23	0.31	0.39	0.245	0.29	0.245	0.245	0.325	0.32	0.36	0.275	0.34	0.32
30	0.4	0.23	0.445	0.46	0.433	0.32	0.35	0.3	0.35	0.31	0.3	0.36	0.31	0.365	0.33	0.25	0.33	0.32

## Sheet: day 21
	Body weight (kg) in Day 21 of the trial
	Control Group						SoyProt Group						GlutenProt Group
	Pen						Pen						Pen
Bird	1	2	3	4	5	6	1	2	3	4	5	6	1	2	3	4	5	6
1	0.77	0.84	0.8	0.92	0.898	0.7	0.92	0.724	0.785	0.84	0.793	0.734	0.739	0.62	0.7	0.8	0.72	0.8
2	0.81	0.7	0.72	0.979	0.8	0.72	0.8	0.73	0.938	0.7	0.9	0.64	0.715	0.64	0.7	0.825	0.72	0.825
3	0.665	0.829	0.968	0.928	0.825	0.72	0.85	0.85	0.828	0.735	0.911	0.588	0.64	0.773	0.74	0.772	0.69	0.772
4	0.745	0.74	0.86	0.832	0.772	0.69	0.9	0.835	0.75	0.88	1	0.598	0.555	0.693	0.606	0.64	0.907	0.72
5	0.81	1	0.877	0.845	0.64	0.907	0.8	0.85	0.867	0.73	0.683	0.73	0.8	0.679	0.6	0.615	0.675	0.72
6	0.74	0.88	0.818	0.615	0.615	0.675	0.9	0.77	0.758	0.84	0.855	0.682	0.78	0.806	0.735	0.927	0.713	0.69
7	0.72	0.84	0.84	0.961	0.927	0.713	0.835	0.784	0.66	0.74	0.977	0.584	0.737	0.778	0.605	0.73	0.83	0.907
8	0.71	0.77	0.618	0.95	0.73	0.83	0.755	0.91	0.98	0.72	0.85	0.686	0.9	0.745	0.7	0.615	0.77	0.675
9	0.815	0.7	0.862	0.928	0.615	0.77	0.685	0.85	0.96	0.875	0.747	0.527	0.785	0.577	0.7	0.785	0.82	0.713
10	0.85	0.73	0.715	0.633	0.785	0.82	0.84	0.88	1.098	0.71	0.908	0.743	0.786	0.816	0.615	0.817	0.825	0.83
11	0.78	0.55	0.804	0.957	0.817	0.825	0.8	0.845	0.84	1	0.925	0.549	0.92	0.72	0.653	0.694	0.714	0.77
12	0.81	0.75	0.89	0.831	0.694	0.714	0.83	0.684	0.908	0.67	0.841	0.735	0.715	0.74	0.606	0.81	0.777	0.82
13	0.8	0.934	1.01	0.721	0.81	0.777	0.69	0.935	0.75	0.88	0.881	0.667	0.75	0.63	0.636	0.83	0.826	0.825
14	0.915	0.844	0.783	0.921	0.83	0.826	0.715	0.78	0.705	1.015	0.758	0.564	0.77	0.7	0.709	0.877	0.635	0.714
15	0.81	0.65	0.753	0.947	0.877	0.635	0.79	0.78	0.73	0.9	0.795	0.843	0.87	0.96	0.55	0.676	0.73	0.777
16	0.705	0.96	0.95	0.825	0.676	0.73	0.91	0.8	0.77	0.755	0.854	0.522	0.9	0.755	0.691	0.771	0.82	0.826
17	0.72	0.76	0.839	0.794	0.771	0.82	0.87	0.835	1	0.86	0.742	0.715	0.68	0.77	0.94	0.676	0.89	0.635
18	0.806	0.742	0.75	0.966	0.676	0.89	0.84	0.81	0.76	0.59	0.835	0.548	0.86	0.75	0.65	0.717	0.814	0.73
19	0.838	0.69	0.7	0.823	0.717	0.814	0.72	0.72	0.724	1.033	0.75	0.735	0.76	0.935	0.4	0.69	0.64	0.82
20	0.755	0.91	0.8	0.864	0.69	0.64	0.85	0.54	0.8	0.92	0.755	0.78	0.76	0.67	0.714	0.77	0.739	0.89
21	0.79	0.78	0.678	0.927	0.77	0.739	0.74	0.81	0.77	0.775	0.914	0.678	0.837	0.855	0.64	0.777	0.68	0.814
22	0.76	0.933	0.73	0.819	0.777	0.68	0.95	0.72	0.86	0.825	0.855	0.678	0.855	0.67	0.62	0.66	0.81	0.64
23	0.9	0.975	0.878	0.788	0.66	0.81	0.79	0.69	0.723	0.829	0.82	0.76	0.71	0.805	0.755	0.7	0.81	0.739
24	0.8	0.732	0.873	0.95	0.7	0.81	0.8	0.97	0.525	0.743	0.815	0.774	0.817	0.99	0.63	0.74	0.8	0.68
25	0.79	0.95	0.97	0.96	0.74	0.8	0.98	0.82	0.845	0.87	0.75	0.833	0.845	0.68	0.695	0.727	0.88	0.81
26	0.63	0.8	0.939	0.94	0.727	0.88	0.865	0.825	0.816	0.71	0.845	0.84	0.7	0.8	0.585	0.594	0.81	0.81
27	0.89	0.99	0.72	0.922	0.594	0.81	0.73	0.835	0.8	0.67	0.52	0.6	0.82	0.76	0.708	0.76	0.73	0.8
28	0.75	0.614	0.797	0.747	0.76	0.73	0.863	0.86	0.72	0.85	0.786	0.783	0.86	0.67	0.65	0.79	0.843	0.88
29	0.82	0.755	0.726	0.833	0.79	0.843	0.845	0.64	0.66	0.77	0.754	0.62	0.8	0.593	0.67	0.84	0.88	0.84
30	0.86	0.606		0.902	0.84	0.88	0.863		0.87	0.92	0.79		0.8	0.79	0.67	0.25	0.33	0.32

## Sheet: day 28
	Body weight (kg) in Day 28 of the trial
	Control Group						SoyProt Group						GlutenProt Group
	Pen						Pen						Pen
Bird	1	2	3	4	5	6	1	2	3	4	5	6	1	2	3	4	5	6
1	1.31	1.165	1.41	1.295	1.17	1.56	1.635	1.28	1.425	1.325	1.315	1.22	1.23	1.265	1.17	1.17	1.22	1.23
2	1.47	1.47	1.64	1.16	1.45	1.38	1.2	1.255	1.3	1.465	1.002	1.315	1.2	1.26	1	1.111	1.315	1.2
3	1.47	1.55	1.68	1.4	1.46	1.3	1.34	1.4	1.4	1.495	1.53	0.98	1.46	1.15	1.19	1.19	0.98	1.46
4	1.27	1.38	1.2	1.5	1.37	1.54	1.25	1.425	1.18	1.415	1.46	1.35	1.365	1.19	1.04	1.04	1.35	1.365
5	1.625	1.1	1.69	1.57	1.4	1.505	1.44	1.22	1.355	1.35	1.41	1.135	1.32	1.22	1.23	1.23	1.135	1.32
6	1.5	1.23	1.54	1.53	1.54	1.46	1.505	1.2	1.1	1.29	1.4	0.97	1.2	1.3	1.06	1.06	0.97	1.2
7	1.37	1	1.2	1.23	1.03	1.505	1.255	1.39	1.3	1.3	1.302	1.13	1.29	1.28	1	1	1.13	1.29
8	1.39	1.46	1.36	1.54	1.4	1.304	1.425	1.29	1.03	1.34	1.375	1.1	1.1	1.32	1.03	1.03	1.1	1.1
9	1.4056	1.42	1.12	1.601	1.45	1.31	1.22	1.27	1.43	1.4	1.2	1.3	1.31	1.29	1.14	1.14	1.3	1.31
10	1.49	1.365	1.09	1.58	1.61	1.1	1.425	1.371	1.307	1.16	1.5	1	1.4	1.3	1.19	1.19	1	1.4
11	1.4	1.126	1.5	1.41	1.366	1.501	1.19	1.49	1.45	1.48	1.505	1.23	1.25	1.1	1.09	1.109	1.23	1.25
12	1.38	1.15	1.61	1.1	1.25	1.32	1.18	1.3	1.2	1.505	1.26	1.24	1.32	1.09	1.01	1.01	1.24	1.32
13	1.34	1.34	0.979	1.1	1.303	1.243	1.3	1.18	1.2	1.328	1.24	1.01	1.43	1.13	0.908	0.908	1.01	1.43
14	1.16	1.26	1.1	1.59	1.22	1.15	1.355	1.243	1.27	1.41	1.13	1.01	1.109	1.24	1.15	1.15	1.01	1.109
15	1.27	1.2	1.01	1.57	1.055	1.1	1.31	1.28	1.43	1.32	1.57	1.32	1.47	1.26	0.99	0.99	1.32	1.47
16	1.505	1.38	0.97	1.532	0.906	1.39	1.205	1.25	1.28	1.29	1.361	1.46	1.41	1.265	1.16	1.16	1.46	1.41
17	1.29	1.56	1.3	1.34	1.04	1.56	1.18	1.39	1.31	1.48	1.01	1.49	1.356	1.18	0.94	0.94	1.49	1.356
18	1.316	1.06	1.59	1.6	1.005	1.51	1.265	1.46	1.12	1.5	1.13	1.47	1.2	1.23	0.96	1.196	1.47	1.2
19	1.3	1.55	1.32	1.571	1.19	1.472	1.05	1.229	1.49	1.2	1.31	1.39	1.364	1.3	1.1	1.1	1.39	1.364
20	1.37	1.35	1.12	1.5	1.17	1.35	1.49	1.27	1.4	1.39	1.21	1.28	1.41	1.01	1.1	1.1	1.28	1.41
21	1.28	1.46	1.405	1.599	1.62	1.23	1.48	1.4	1.19	1.334	1.146	1.43	1.38	1.2	1.045	1.045	1.43	1.38
22	1.53	1.3	1.505	1.49	1.49	1.483	1.37	1.23	1.26	1.35	1.35	1.13	1.2	1.25	0.93	0.93	1.13	1.2
23	1.5	1.29	1.55	1.57	1.003	1.103	1.39	1.202	1.1	1.49	1.208	1.74	1.29	1.29	0.96	0.96	1.74	1.29
24	1.499	1.44	1.603	1.51	1.1	1.008	1.29	1.199	1.09	1.45	1.54	1.6	1.13	1.01	1.003	1.003	1.6	1.13
25	1.58	1.48	1.67	1.456	1.08	1.51	1.26	1.43	1.17	1.57	1.39	1.01	1.01	1.06	0.941	0.941	1.01	1.01
26	1.31	1.3	1.64	1.54	0.98	1.22	1.488	1.264	1.29	1.28	1.46	1.03	1.075	1.13	0.899	0.899	1.03	1.075
27	1.23	1.55	1.36	1.23	1.35	1.333	1.403	1.34	1.28	1.24	1.5	0.96	1.2	1.2	1.26	1.26	0.96	1.2
28	1.2	1.32	1.59	1.345	1.2	1.36	1.21	1.23	1.3	1.2	1.49	0.945	1.31	1.1	1.1	1.1	0.945	1.31
29	1.46	1.01	1.28	1.2	1.6	1.4	1.099	1.16	1.47	1.29	1.2	1	1.34	1	1.23	1.23	1	1.34
30	1.13	1		1.1	1	1.5	1.27		1.2	1.3	1.43	0.97		1.14	1	1	0.97	1.22

## Sheet: day 35
	Body weight (kg) in Day 35 of the trial
	Control Group						SoyProt Group						GlutenProt Group
	Pen						Pen						Pen
Bird	1	2	3	4	5	6	1	2	3	4	5	6	1	2	3	4	5	6
1	2.23	2.17	2.35	1.98	1.99	2.03	2.03	2.03	2.11	2.08	1.89	1.48	2.05	2	1.6	2.05	2	1.96
2	1.81	1.82	2.2	2	2.1	2.21	2.08	2.39	2.48	2.6	2.03	1.76	1.9	1.74	1.82	1.9	1.74	1.82
3	2.19	2.36	1.61	1.97	2.14	1.92	1.84	2.24	1.29	1.97	2.23	1.7	1.97	1.78	1.73	1.97	1.78	1.73
4	1.86	2.22	2.095	1.16	2.115	1.97	2.36	1.35	2.01	2.21	1.85	1.84	1.7	1.68	1.58	1.7	1.68	1.58
5	2.27	1.72	1.98	2.12	1.88	1.82	1.91	1.7	2.01	2.2	1.96	1.8	1.8	1.65	1.66	1.94	1.65	1.6
6	1.85	1.83	1.94	2.21	1.94	2.15	1.9	2.1	2.15	2	1.89	1.86	2.14	1.68	1.86	1.745	1.68	1.5
7	2.05	1.56	1.75	1.94	2.16	2.18	2.21	2.2	2.17	1.81	1.97	1.7	2.09	2.46	2.245	2.3	2.46	1.73
8	1.76	2.05	1.155	2.17	2.29	2.05	1.97	2.3	2.15	1.36	2.05	1.97	1.77	1.78	1.69	1.98	1.78	1.65
9	2.12	2.22	2.48	1.87	2.325	2.1	2.01	2.1	2.54	2.1	2.3	1.94	2.08	1.55	1.44	2.08	1.55	1.44
10	2.15	1.9	1.85	2	2.24	2.11	2.11	2.15	2.11	2.07	1.91	1.75	1.83	1.93	1.49	1.83	1.93	1.49
11	1.95	1.95	2.11	2.2	1.9	2	2.1	2.01	2.28	1.94	2.06	2	1.51	1.85	1.56	1.51	1.85	1.56
12	2.06	2.12	2.43	2.4	2.115	2.07	1.98	2.11	2.04	2.52	2.1	1.54	1.72	1.79	1.64	1.72	1.549	1.94
13	1.93	1.84	1.98	1.36	1.52	2.23	2.12	1.9	2	1.93	2.06	1.8	2.2	1.83	1.21	2.2	1.83	1.421
14	2.02	2.23	2.265	2.07	2.39	2.03	1.83	2.11	2.27	2.36	2.3	1.97	1.86	1.83	1.75	1.86	1.83	1.75
15	2.01	2.08	1.94	2.51	1.65	2.21	2.41	2.35	1.85	1.89	1.89	1.6	2	1.78	1.4	2	1.78	1.4
16	1.815	2.15	2.33	2.09	2.57	2.27	2.16	1.87	1.86	2.06	2.28	1.97	1.81	1.8	1.71	1.81	1.8	1.71
17	2.06	2.08	2.25	2.2	1.93	2.07	2.46	2.18	1.94	1.76	1.78	1.82	2.03	2.03	1.06	2.03	2.03	1.806
18	1.79	1.88	2.26	2.3	1.875	1.87	2.22	2.1	1.96	1.81	1.89	1.95	1.7	1.95	1.68	1.7	1.95	1.68
19	1.99	2.05	1.95	2.04	2.06	2.18	2.28	2.015	1.87	1.89	2.1	1.42	2.25	1.94	1.78	2.25	1.94	1.78
20	2.11	2.25	2.365	1.85	2.1	1.7	1.84	2.08	1.915	1.83	2.24	1.83	2.07	2.31	1.76	2.07	1.66	1.94
21	1.82	2.37	2.04	1.66	1.94	1.97	2.3	2.48	2.03	1.97	1.94	2.2	2.06	1.72	1.57	2.06	1.86	1.745
22	1.84	2.12	1.97	1.86	1.745	2.03	2.11	1.93	2.43	2.35	1.64	1.89	1.81	1.96	1.75	1.81	2.245	2.3
23	2.1	1.84	2.12	2.245	2.3	2.17	2.06	1.74	1.89	1.74	2.15	1.79	2.09	1.81	1.67	2.09	1.69	1.98
24	2.24	2.23	2	1.69	1.98	2.25	2.13	1.65	2.1	2.08	1.79	1.83	1.81	1.95	1.51	1.81	1.95	1.51
25	2.1	1.8	1.84	1.85	1.775	2.02	2.4	2.1	1.62	1.79	2.415	1.5	1.565	2.12	1.63	1.565	2.12	1.63
26	2.02	1.71	2.01	1,940-	2	1.91	2.27	1.93	2.31	1.82	2.24	2	2.12	1.81	1.7	2.12	1.81	1.97
27	1.84	2.1	1.75	1.933	2.09	1.93	1.81	1.84	1.95	1.97	1.87	1.815	1.94	1.47	1.8	1.94	1.47	1.8
28	1.92	1.9	1.93	1.89	2.07	1.89	1.855	1.72	1.88	2.39	2.1	1.95	1.89	1.64	1.72	1.89	1.64	1.72
29	2.44	1.97	2	2.03	1.73	2.38	1.79	2.12	1.89	1.89	2.23	1.97	1.9	1.5	1.915	1.9	1.5	1.915
30	1.87	2.036			1.735	2.13	2.05			2.49	1.9	1.8			1.61	1.77	2.1	1.961

## Sheet: day 42
	Body weight (kg) in Day 42 of the trial
	Control Group						SoyProt Group						GlutenProt Group
	Pen						Pen						Pen
Bird	1	2	3	4	5	6	1	2	3	4	5	6	1	2	3	4	5	6
1	2.265	1.85	2.31	2.23	2.76	2.875	2.155	2.31	2.39	2.31	2.345	1.865	2.39	2.55	1.935	2.31	2.345	1.865
2	2.4	2.08	2.475	2.69	2.315	2.51	2.97	2.675	2.48	2.23	2.51	2.26	2.795	2.25	2.15	2.23	2.51	2.26
3	2.195	2.74	2.555	2.415	2.5	2.54	2.92	2.305	2.8	2.35	2.625	1.86	2.27	2.215	1.955	2.35	2.625	1.86
4	2.515	2.46	2.875	2.23	2.08	2.35	2.285	2.46	2.29	2.26	2.11	2.17	2.295	2.42	1.96	2.26	2.11	2.17
5	2.535	2.715	2.1	2.42	2.45	2.47	2.275	2.05	2.34	2.35	2.41	2.21	2.08	2.06	1.965	2.35	2.41	2.21
6	2.3	2.83	2.63	2.41	2.1	2.38	2.24	2.63	2.37	2.43	2.8	2.04	2.25	2.22	1.06	2.43	2.8	2.04
7	2.275	2.29	2.23	2.67	2.53	2.43	2.205	2	2.805	2.15	2.77	2.4	2.03	2.17	1.6	2.15	2.77	2.4
8	2.23	2.26	2.56	2.68	2.53	2.27	2.2	2.1	2.28	2.79	2.2	2.17	2.25	2.65	2.13	2.79	2.2	2.17
9	2.275	2.3	2.28	3.07	2.86	2.725	2.5	2.6	2.44	2.335	2.06	2.265	2.385	2.5	1.99	2.335	2.06	2.265
10	2.69	2.945	2.235	2.43	1.95	2.53	2.65	2.435	2.415	2.835	2.38	2.255	2.4	1.93	2.295	2.835	2.38	2.255
11	2.7	2.39	2.61	2.74	2.62	1.86	2.31	2.6	2.57	2.625	2.71	1.87	2.165	1.91	2.04	2.625	2.71	1.87
12	2.365	2.18	2.945	2.26	2.7	2.86	2.62	1.77	2.82	2.35	2.43	2.18	1.885	2.1	2.115	2.35	2.43	2.18
13	2.765	2.68	2.315	2.56	2.3	2.355	2.5	2.58	2.125	2.5	2.2	2.015	2.5	2.55	1.715	2.5	2.2	2.015
14	2.47	2.2	2.375	2.65	2.85	2.78	2.2	2.96	2.205	3.05	2.27	2.43	2.4	2.17	1.77	3.05	2.27	2.43
15	2.22	2.53	2.315	2.33	2.565	2.18	2.22	2.35	1.825	1.75	2.67	2.16	2.11	2.45	2.045	1.75	2.67	2.16
16	2.49	2.57	2.23	2.85	2.15	2.17	2.445	3	2.3	2.52	2.42	2.09	2.71	2.2	2.155	2.52	2.42	2.09
17	2.385	2.305	2.7	2.22	2.35	2.69	2.51	2.45	2.3	2.555	2.22	1.875	2.33	2.34	2.06	2.555	2.22	1.875
18	2.595	2.055	2.395	2.16	2.13	2.785	2.3	2.3	2.695	2.73	2.25	1.775	2.27	2.965	1.935	2.73	2.25	1.775
19	2.565	2.28	2.745	1.58	2.38	2.675	2.57	2.445	2.28	2.24	2.5	1.975	2.375	2.65	2	2.24	2.5	1.975
20	2.16	2.07	2.155	2.87	1.89	2.82	2.8	2.33	2.965	2.305	2.61	2.32	2.1	3.045	1.955	2.305	2.61	2.32
21	2.48	2.64	2.72	2.52	2.27	2.33	2.86	2.35	2.555	2.15	2.12	2.44	2.74	2.135	2.08	2.15	2.12	2.44
22	2.67	2.46	2.435	2.54	2.34	2.1	2.2	2.18	2.795	2.06	2.37	2.52	2.155	2	2.165	2.06	2.37	2.52
23	2.15	2.64	2.29	2.24	2.48	2.565	2.83	2.8	2.41	2.18	2.09	2.29	2.225	2.07	2.175	2.18	2.09	2.29
24	2.525	2.5	2.845	2.34	2.11	2.605	2.54	2.2	1.57	2.18	2.36	2.18	2.47	2.12	1.475	2.18	2.36	2.18
25	1.9	2.2	2.83	2.45	2.59	2.3	2.415	2.54	2.55	2.515	2.88	1.64	2.025	2.125	2.27	2.515	2.88	1.64
26	2.125	2.315	2.4	2.5	2.58	2.34	2.5	2.94	2.44	3.25	2.5	2.4	2.615	2.09	1.93	3.25	2.5	2.4
27	2.02	2.66	2.68	2.6	2.27	2.15	2.6	2.575	2.25	2.85	2.225	2.19	2.5	2.28	2.2	2.85	2.225	2.19
28	2.225	2.66	1.98	2.2	2.61	2.32	2.7	2.6	2.235	2.1	2.04	2.375	2.075	1.925	2.1	2.1	2.04	2.375
29	2.17	2.6	2.07	2.15	2.34	2.045	2.825	2.55	2.075	2.19	2.66	2.17	2.47	2.405	1.915	2.19	2.66	2.17
30	2.46	1.955			2.66	2.355	2.45			2.65	2.32	2.45			1.37	2.65	2.32	2.45

## Sheet: Feed Intake
	Experimental Goups
	Feed intake in kg per pen
Control Group
Pen	Day 1-14	Day 15-28	Day 29-42	Total
1	16207	29500	66000	111707
2	13587	31500	67000	112087
3	14771	33500	65000	113271
4	14804	31450	66200	112454
5	15480	31550	67000	114030
6	16480	31560	64700	112740
SoyProt Group
Pen	Day 1-14	Day 15-28	Day 29-42	Total
1	15480	31500	67000	113980
2	14922	28500	64000	107422
3	14277	33500	63000	110777
4	15978	29900	68700	114578
5	13277	31500	64700	109477
6	12978	34500	62300	109778
GlutenProt Group
Pen	Day 1-14	Day 15-28	Day 29-42	Total
1	13452	31500	67000	111952
2	14423	28500	62400	105323
3	15209	29500	67100	111809
4	14183	31500	63700	109383
5	13452	32000	64700	110152
6	12423	31500	62500	106423
