# Supplementary material for: Effects of Protease Addition and Replacement of Soybean Meal by Corn Gluten Meal on the Growth of Broilers and on the Environmental Performances of a Broiler Production System in Greece
Source: PLoS One. 2017 Jan 3;12(1):e0169511. doi: 10.1371/journal.pone.0169511 (PMC5207743; doi:10.1371/journal.pone.0169511)
Supplement: S2 Table — (XLSX) [file pone.0169511.s002.xlsx]

## Sheet: Impact assessment
	Calculation:	Compare
	Results:	Impact assessment
	Product 1:	1 kg Broiler LW_com_farm_control (Gr) (of project Thesgala)
	Product 2:	1 kg Broiler LW_com_farm_SoyProt (Gr) (of project Thesgala)
	Product 3:	1 kg Broiler LW_com_farm_GlutenProt (Gr) (of project Thesgala)
	Method:	CML-IA baseline V3.02 / EU25
	Indicator:	Characterization
	Skip categories:	Never
	Exclude infrastructure processes:	Yes
	Exclude long-term emissions:	No
	Sorted on item:	Impact category
	Sort order:	Ascending
	Impact category	Unit	Broiler LW_com_farm_control (Gr)	Broiler LW_com_farm_SoyProt (Gr)	Broiler LW_com_farm_GlutenProt (Gr)
	Abiotic depletion	kg Sb eq	1.51151e-06	1.45098e-06	1.00561e-06
	Acidification	kg SO2 eq	0.0323615	0.0311661	0.0287274
	Eutrophication	kg PO4--- eq	0.0178184	0.0174687	0.0174964
	Calculation:	Compare
	Results:	Impact assessment
	Product 1:	1 kg Broiler LW_com_farm_control (Gr) (of project Thesgala)
	Product 2:	1 kg Broiler LW_com_farm_SoyProt (Gr) (of project Thesgala)
	Product 3:	1 kg Broiler LW_com_farm_GlutenProt (Gr) (of project Thesgala)
	Method:	ReCiPe Midpoint (H) V1.11 / Europe Recipe H
	Indicator:	Characterization
	Skip categories:	Never
	Exclude infrastructure processes:	Yes
	Exclude long-term emissions:	No
	Sorted on item:	Impact category
	Sort order:	Ascending
	Impact category	Unit	Broiler LW_com_farm_control (Gr)	Broiler LW_com_farm_SoyProt (Gr)	Broiler LW_com_farm_GlutenProt (Gr)
	Photochemical oxidant formation	kg NMVOC	0.00542098	0.0051895	0.0038616
	Agricultural land occupation	m2a	3.5464	3.35498	1.86519
	Natural land transformation	m2	0.0515574	0.0463922	0.000533004
	Calculation:	Compare						Calculation:	Compare
	Results:	Impact assessment						Results:	Impact assessment
	Product 1:	1 kg Broiler LW_com_farm_control (Gr) (of project Thesgala)						Product 1:	1 kg Broiler LW_com_farm_control (Gr) (of project Thesgala)
	Product 2:	1 kg Broiler LW_com_farm_SoyProt (Gr) (of project Thesgala)						Product 2:	1 kg Broiler LW_com_farm_SoyProt (Gr) (of project Thesgala)
	Product 3:	1 kg Broiler LW_com_farm_GlutenProt (Gr) (of project Thesgala)						Product 3:	1 kg Broiler LW_com_farm_GlutenProt (Gr) (of project Thesgala)
	Method:	Cumulative Energy Demand V1.09 / Cumulative energy demand						Method:	Cumulative Energy Demand V1.09 / Cumulative energy demand
	Indicator:	Characterization						Indicator:	Single score
	Skip categories:	Never						Skip categories:	Never
	Exclude infrastructure processes:	Yes						Default units:	No
	Exclude long-term emissions:	No						Exclude infrastructure processes:	Yes
	Sorted on item:	Impact category						Exclude long-term emissions:	No
	Sort order:	Ascending						Sorted on item:	Impact category
								Sort order:	Ascending
	Impact category	Unit	Broiler LW_com_farm_control (Gr)	Broiler LW_com_farm_SoyProt (Gr)	Broiler LW_com_farm_GlutenProt (Gr)
	Non renewable, fossil	MJ	14.1784	13.9434	14.7251			Impact category	Unit	Broiler LW_com_farm_control (Gr)	Broiler LW_com_farm_SoyProt (Gr)	Broiler LW_com_farm_GlutenProt (Gr)
	Non-renewable, nuclear	MJ	0.247904	0.248981	0.310366			Total	MJ	14.9207	14.6674	15.3953
	Non-renewable, biomass	MJ	0.000321813	0.000329053	0.000476267			Non renewable, fossil	MJ	14.1784	13.9434	14.7251
	Renewable, biomass	MJ	0.0220456	0.0225301	0.0323954			Non-renewable, nuclear	MJ	0.247904	0.248981	0.310366
	Renewable, wind, solar, geothe	MJ	0.0957707	0.0970971	0.132368			Non-renewable, biomass	MJ	0.000321813	0.000329053	0.000476267
	Renewable, water	MJ	0.376213	0.35507	0.194556			Renewable, biomass	MJ	0.0220456	0.0225301	0.0323954
								Renewable, wind, solar, geothe	MJ	0.0957707	0.0970971	0.132368
								Renewable, water	MJ	0.376213	0.35507	0.194556
	Calculation:	Compare
	Results:	Impact assessment
	Product 1:	1 kg Broiler LW_com_farm_control (Gr) (of project Thesgala)
	Product 2:	1 kg Broiler LW_com_farm_SoyProt (Gr) (of project Thesgala)
	Product 3:	1 kg Broiler LW_com_farm_GlutenProt (Gr) (of project Thesgala)
	Method:	IPCC 2013 GWP 100a V1.00
	Indicator:	Characterization
	Skip categories:	Never
	Exclude infrastructure processes:	Yes
	Exclude long-term emissions:	No
	Sorted on item:	Impact category
	Sort order:	Ascending
	Impact category	Unit	Broiler LW_com_farm_control (Gr)	Broiler LW_com_farm_SoyProt (Gr)	Broiler LW_com_farm_GlutenProt (Gr)
	IPCC GWP 100a	kg CO2 eq	4.2143	3.9204	1.62567
	Calculation:	Compare
	Results:	Impact assessment
	Product 1:	1 kg Broiler LW_com_farm_control (Gr) (of project Thesgala)
	Product 2:	1 kg Broiler LW_com_farm_SoyProt (Gr) (of project Thesgala)
	Product 3:	1 kg Broiler LW_com_farm_GlutenProt (Gr) (of project Thesgala)
	Method:	USEtox (recommended + interim) V1.04 / Europe 2004
	Indicator:	Characterization
	Skip categories:	Never
	Exclude infrastructure processes:	Yes
	Exclude long-term emissions:	No
	Sorted on item:	Impact category
	Sort order:	Ascending
	Impact category	Unit	Broiler LW_com_farm_control (Gr)	Broiler LW_com_farm_SoyProt (Gr)	Broiler LW_com_farm_GlutenProt (Gr)
	Human toxicity, cancer	CTUh	4.4484e-08	4.53861e-08	6.47096e-08
	Human toxicity, non-cancer	CTUh	4.25806e-06	4.06029e-06	2.59255e-06
	Freshwater ecotoxicity	CTUe	17.5246	17.2015	16.3058
	Calculation:	Compare
	Results:	Impact assessment
	Product 1:	1 kg Broiler LW_com_farm_control (Gr) (of project Thesgala)
	Product 2:	1 kg Broiler LW_com_farm_SoyProt (Gr) (of project Thesgala)
	Product 3:	1 kg Broiler LW_com_farm_GlutenProt (Gr) (of project Thesgala)
	Method:	Berger et al 2014 (Water Scarcity) V1.00
	Indicator:	Characterization
	Skip categories:	Never
	Exclude infrastructure processes:	Yes
	Exclude long-term emissions:	No
	Sorted on item:	Impact category
	Sort order:	Ascending
	Impact category	Unit	Broiler LW_com_farm_control (Gr)	Broiler LW_com_farm_SoyProt (Gr)	Broiler LW_com_farm_GlutenProt (Gr)
	WDI	m3	0.240334	0.251078	0.366649

## Sheet: Inventory
	Calculation:	Compare								Calculation:	Compare								Calculation:	Compare
	Results:	Inventory								Results:	Inventory								Results:	Inventory
	Product 1:	1 kg Broiler LW_com_farm_control (Gr) (of project Thesgala)								Product 1:	1 kg Broiler LW_com_farm_control (Gr) (of project Thesgala)								Product 1:	1 kg Broiler LW_com_farm_control (Gr) (of project Thesgala)
	Product 2:	1 kg Broiler LW_com_farm_SoyProt (Gr) (of project Thesgala)								Product 2:	1 kg Broiler LW_com_farm_SoyProt (Gr) (of project Thesgala)								Product 2:	1 kg Broiler LW_com_farm_SoyProt (Gr) (of project Thesgala)
	Product 3:	1 kg Broiler LW_com_farm_GlutenProt (Gr) (of project Thesgala)								Product 3:	1 kg Broiler LW_com_farm_GlutenProt (Gr) (of project Thesgala)								Product 3:	1 kg Broiler LW_com_farm_GlutenProt (Gr) (of project Thesgala)
	Method:	CML-IA baseline V3.02 / EU25								Method:	CML-IA baseline V3.02 / EU25								Method:	CML-IA baseline V3.02 / EU25
	Indicator:	Characterization								Indicator:	Characterization								Indicator:	Characterization
	Compartment:	All compartments								Compartment:	All compartments								Compartment:	All compartments
	Per sub-compartment:	No								Per sub-compartment:	No								Per sub-compartment:	No
	Skip unused:	No								Skip unused:	No								Skip unused:	No
	Category:	Abiotic depletion								Category:	Acidification								Category:	Eutrophication
	Cut-off:	0.01								Cut-off:	0.01								Cut-off:	0.01
	Exclude infrastructure processes:	Yes								Exclude infrastructure processes:	Yes								Exclude infrastructure processes:	Yes
	Exclude long-term emissions:	No								Exclude long-term emissions:	No								Exclude long-term emissions:	No
	Sorted on item:	Broiler LW_com_farm_control (Gr)								Sorted on item:	Broiler LW_com_farm_control (Gr)								Sorted on item:	Broiler LW_com_farm_control (Gr)
	Sort order:	Descending								Sort order:	Descending								Sort order:	Descending
	No	Substance	Compartment	Unit	Broiler LW_com_farm_control (Gr)	Broiler LW_com_farm_SoyProt (Gr)	Broiler LW_com_farm_GlutenProt (Gr)	% Change_soyprot	% Change_glutenprot	No	Substance	Compartment	Unit	Broiler LW_com_farm_control (Gr)	Broiler LW_com_farm_SoyProt (Gr)	Broiler LW_com_farm_GlutenProt (Gr)	% Change_soyprot	% Change_glutenprot	No	Substance	Compartment	Unit	Broiler LW_com_farm_control (Gr)	Broiler LW_com_farm_SoyProt (Gr)	Broiler LW_com_farm_GlutenProt (Gr)	% Change_soyprot	% Change_glutenprot
		Total of all compartments		kg Sb eq	1.51151e-06	1.45098e-06	1.00561e-06	-4.00451	-33.4699		Total of all compartments		kg SO2 eq	0.0323615	0.0311661	0.0287274	-3.69405	-11.2298		Total of all compartments		kg PO4--- eq	0.0178184	0.0174687	0.0174964	-1.96301	-1.80712
		Remaining substances		kg Sb eq	2.95312e-08	3.00421e-08	4.10147e-08				Remaining substances		kg SO2 eq	0.000396884	0.000375571	0.000375718				Remaining substances		kg PO4--- eq	0.000167374	0.000159776	0.000151491
	1	Phosphorus	Raw	kg Sb eq	1.44773e-06	1.38757e-06	9.30484e-07			1	Ammonia	Air	kg SO2 eq	0.027028	0.0259921	0.0225974			1	Nitrate	Water	kg PO4--- eq	0.00711795	0.00704349	0.0068838
	2	Lead	Raw	kg Sb eq	3.42441e-08	3.3369e-08	3.41083e-08			2	Sulfur dioxide	Air	kg SO2 eq	0.00285634	0.00280515	0.00435824			2	Ammonia	Air	kg PO4--- eq	0.00591237	0.00568578	0.00494318
										3	Nitrogen oxides	Air	kg SO2 eq	0.00208032	0.00199322	0.00139604			3	Phosphate	Water	kg PO4--- eq	0.00201696	0.00206184	0.0029812
																			4	Nitrogen	Air	kg PO4--- eq	0.00138293	0.00132662	0.00142139
																			5	Nitrogen oxides	Air	kg PO4--- eq	0.000540884	0.000518238	0.00036297
																			6	Dinitrogen monoxide	Air	kg PO4--- eq	0.000494259	0.000483835	0.000486465
																			7	COD, Chemical Oxygen Demand	Water	kg PO4--- eq	0.000185709	0.000189076	0.000265939
	Contribution of substances
		Phosphorus			95.7807	95.6298	92.5296				Ammonia			83.5189	83.3988	78.6615				Nitrate	Water		39.9471	40.3207	39.344
		Lead			2.26556	2.29976	3.39181				Sulfur dioxide			8.82635	9.00065	15.171				Ammonia	Air		33.1812	32.5485	28.2525
											Nitrogen oxides			6.42838	6.39548	4.8596				Phosphate	Water		11.3195	11.8031	17.0389
																				Nitrogen	Air		7.76122	7.59429	8.12389
																				Nitrogen oxides	Air		3.03553	2.96667	2.07454
																				Dinitrogen monoxide	Air		2.77386	2.76973	2.78037
																				COD, Chemical Oxygen Demand	Water		1.04223	1.08237	1.51996
	Calculation:	Compare								Calculation:	Compare								Calculation:	Compare
	Results:	Inventory								Results:	Inventory								Results:	Inventory
	Product 1:	1 kg Broiler LW_com_farm_control (Gr) (of project Thesgala)								Product 1:	1 kg Broiler LW_com_farm_control (Gr) (of project Thesgala)								Product 1:	1 kg Broiler LW_com_farm_control (Gr) (of project Thesgala)
	Product 2:	1 kg Broiler LW_com_farm_SoyProt (Gr) (of project Thesgala)								Product 2:	1 kg Broiler LW_com_farm_SoyProt (Gr) (of project Thesgala)								Product 2:	1 kg Broiler LW_com_farm_SoyProt (Gr) (of project Thesgala)
	Product 3:	1 kg Broiler LW_com_farm_GlutenProt (Gr) (of project Thesgala)								Product 3:	1 kg Broiler LW_com_farm_GlutenProt (Gr) (of project Thesgala)								Product 3:	1 kg Broiler LW_com_farm_GlutenProt (Gr) (of project Thesgala)
	Method:	ReCiPe Midpoint (H) V1.11 / Europe Recipe H								Method:	ReCiPe Midpoint (H) V1.11 / Europe Recipe H								Method:	ReCiPe Midpoint (H) V1.11 / Europe Recipe H
	Indicator:	Characterization								Indicator:	Characterization								Indicator:	Characterization
	Compartment:	All compartments								Compartment:	All compartments								Compartment:	All compartments
	Per sub-compartment:	No								Per sub-compartment:	No								Per sub-compartment:	No
	Skip unused:	No								Skip unused:	No								Skip unused:	No
	Category:	Photochemical oxidant formation								Category:	Agricultural land occupation								Category:	Natural land transformation
	Cut-off:	0.01								Cut-off:	0.01								Cut-off:	0.01
	Exclude infrastructure processes:	Yes								Exclude infrastructure processes:	Yes								Exclude infrastructure processes:	Yes
	Exclude long-term emissions:	No								Exclude long-term emissions:	No								Exclude long-term emissions:	No
	Sorted on item:	Broiler LW_com_farm_control (Gr)								Sorted on item:	Broiler LW_com_farm_control (Gr)								Sorted on item:	Broiler LW_com_farm_control (Gr)
	Sort order:	Descending								Sort order:	Descending								Sort order:	Descending
	No	Substance	Compartment	Unit	Broiler LW_com_farm_control (Gr)	Broiler LW_com_farm_SoyProt (Gr)	Broiler LW_com_farm_GlutenProt (Gr)			No	Substance	Compartment	Unit	Broiler LW_com_farm_control (Gr)	Broiler LW_com_farm_SoyProt (Gr)	Broiler LW_com_farm_GlutenProt (Gr)			No	Substance	Compartment	Unit	Broiler LW_com_farm_control (Gr)	Broiler LW_com_farm_SoyProt (Gr)	Broiler LW_com_farm_GlutenProt (Gr)
		Total of all compartments		kg NMVOC	0.00542098	0.0051895	0.0038616	-4.27007	-28.7657		Total of all compartments		m2a	3.5464	3.35498	1.86519	-5.39759	-47.406		Total of all compartments		m2	0.0515574	0.0463922	0.000533004	-10.0183	-98.9662
		Remaining substances		kg NMVOC	0.000152976	0.000147592	0.000119143				Remaining substances		m2a	0.00269663	0.002756	0.0039627				Remaining substances		m2	2.46491e-07	2.55731e-07	3.79296e-07
	1	Nitrogen oxides	Air	kg NMVOC	0.00416065	0.00398644	0.00279208			1	Occupation, arable	Raw	m2a	3.5437	3.35222	1.86123			1	Transformation, from forest	Raw	m2	0.0515572	0.046392	0.000532624
	2	Hexane	Air	kg NMVOC	0.0003541	0.000321418	1.89165e-05
	3	Nitrogen dioxide	Air	kg NMVOC	0.000321309	0.000309133	0.000411775
	4	NMVOC, non-methane volatile organic compounds, unspecified origin	Air	kg NMVOC	0.000238912	0.000235337	0.000225144
	5	Sulfur dioxide	Air	kg NMVOC	0.000193041	0.000189581	0.000294544
	Contribution of substances
		Nitrogen oxides			76.7508	76.8174	72.3036				Occupation, arable			99.924	99.9179	99.7875				Transformation, from forest			99.9995	99.9995	99.9288
		Hexane			6.53203	6.19362	0.489863
		Nitrogen dioxide			5.92713	5.9569	10.6633
		NMVOC, non-methane volatile organic compounds, unspecified origin			4.40717	4.53487	5.83034
		Sulfur dioxide			3.561	3.65317	7.62753
	Calculation:	Compare																	Calculation:	Compare
	Results:	Inventory																	Results:	Inventory
	Product 1:	1 kg Broiler LW_com_farm_control (Gr) (of project Thesgala)																	Product 1:	1 kg Broiler LW_com_farm_control (Gr) (of project Thesgala)
	Product 2:	1 kg Broiler LW_com_farm_SoyProt (Gr) (of project Thesgala)																	Product 2:	1 kg Broiler LW_com_farm_SoyProt (Gr) (of project Thesgala)
	Product 3:	1 kg Broiler LW_com_farm_GlutenProt (Gr) (of project Thesgala)																	Product 3:	1 kg Broiler LW_com_farm_GlutenProt (Gr) (of project Thesgala)
	Method:	ReCiPe Midpoint (H) V1.11 / Europe Recipe H																	Method:	ReCiPe Midpoint (H) V1.11 / Europe Recipe H
	Indicator:	Characterization																	Indicator:	Characterization
	Compartment:	All compartments																	Compartment:	All compartments
	Per sub-compartment:	No																	Per sub-compartment:	No
	Skip unused:	No																	Skip unused:	No
	Category:	Photochemical oxidant formation																	Category:	Natural land transformation
	Cut-off:	0.01																	Cut-off:	0.01
	Exclude infrastructure processes:	Yes																	Exclude infrastructure processes:	Yes
	Exclude long-term emissions:	No																	Exclude long-term emissions:	No
	Sorted on item:	Broiler LW_com_farm_GlutenProt (Gr)																	Sorted on item:	Broiler LW_com_farm_GlutenProt (Gr)
	Sort order:	Descending																	Sort order:	Descending
	No	Substance	Compartment	Unit	Broiler LW_com_farm_control (Gr)	Broiler LW_com_farm_SoyProt (Gr)	Broiler LW_com_farm_GlutenProt (Gr)												No	Substance	Compartment	Unit	Broiler LW_com_farm_control (Gr)	Broiler LW_com_farm_SoyProt (Gr)	Broiler LW_com_farm_GlutenProt (Gr)
		Total of all compartments		kg NMVOC	0.00542098	0.0051895	0.0038616													Total of all compartments		m2	0.0515574	0.0463922	0.000533004
		Remaining substances		kg NMVOC	0.000507076	0.00046901	0.000138059													Remaining substances		m2	7.40007e-07	7.56603e-07	1.0941e-06
	1	Nitrogen oxides	Air	kg NMVOC	0.00416065	0.00398644	0.00279208												1	Transformation, from forest	Raw	m2	0.0515572	0.046392	0.000532624
	2	Nitrogen dioxide	Air	kg NMVOC	0.000321309	0.000309133	0.000411775												2	Transformation, from forest, intensive	Raw	m2	2.63382e-05	2.69133e-05	3.85994e-05
	3	Sulfur dioxide	Air	kg NMVOC	0.000193041	0.000189581	0.000294544												3	Transformation, from unknown	Raw	m2	5.2344e-06	5.3523e-06	7.75011e-06
	4	NMVOC, non-methane volatile organic compounds, unspecified origin	Air	kg NMVOC	0.000238912	0.000235337	0.000225144												4	Transformation, to forest	Raw	m2	-5.68813e-06	-5.81252e-06	-8.40663e-06
																			5	Transformation, to forest, intensive	Raw	m2	-2.6378e-05	-2.6954e-05	-3.86577e-05
	Contribution of substances
		Nitrogen oxides			76.7508	76.8174	72.3036													Transformation, from forest			99.9995	99.9995	99.9288
		Nitrogen dioxide			5.92713	5.9569	10.6633													Transformation, from forest, intensive			0.0510852	0.0580126	7.24186
		Sulfur dioxide			3.561	3.65317	7.62753													Transformation, from unknown			0.0101526	0.0115371	1.45404
		NMVOC, non-methane volatile organic compounds, unspecified origin			4.40717	4.53487	5.83034													Transformation, to forest			-0.0110326	-0.0125291	-1.57722
																				Transformation, to forest, intensive			-0.0511624	-0.0581002	-7.2528
	Calculation:	Compare								Calculation:	Compare								Calculation:	Compare								Calculation:	Compare								Calculation:	Compare								Calculation:	Compare
	Results:	Inventory								Results:	Inventory								Results:	Inventory								Results:	Inventory								Results:	Inventory								Results:	Inventory
	Product 1:	1 kg Broiler LW_com_farm_control (Gr) (of project Thesgala)								Product 1:	1 kg Broiler LW_com_farm_control (Gr) (of project Thesgala)								Product 1:	1 kg Broiler LW_com_farm_control (Gr) (of project Thesgala)								Product 1:	1 kg Broiler LW_com_farm_control (Gr) (of project Thesgala)								Product 1:	1 kg Broiler LW_com_farm_control (Gr) (of project Thesgala)								Product 1:	1 kg Broiler LW_com_farm_control (Gr) (of project Thesgala)
	Product 2:	1 kg Broiler LW_com_farm_SoyProt (Gr) (of project Thesgala)								Product 2:	1 kg Broiler LW_com_farm_SoyProt (Gr) (of project Thesgala)								Product 2:	1 kg Broiler LW_com_farm_SoyProt (Gr) (of project Thesgala)								Product 2:	1 kg Broiler LW_com_farm_SoyProt (Gr) (of project Thesgala)								Product 2:	1 kg Broiler LW_com_farm_SoyProt (Gr) (of project Thesgala)								Product 2:	1 kg Broiler LW_com_farm_SoyProt (Gr) (of project Thesgala)
	Product 3:	1 kg Broiler LW_com_farm_GlutenProt (Gr) (of project Thesgala)								Product 3:	1 kg Broiler LW_com_farm_GlutenProt (Gr) (of project Thesgala)								Product 3:	1 kg Broiler LW_com_farm_GlutenProt (Gr) (of project Thesgala)								Product 3:	1 kg Broiler LW_com_farm_GlutenProt (Gr) (of project Thesgala)								Product 3:	1 kg Broiler LW_com_farm_GlutenProt (Gr) (of project Thesgala)								Product 3:	1 kg Broiler LW_com_farm_GlutenProt (Gr) (of project Thesgala)
	Method:	Cumulative Energy Demand V1.09 / Cumulative energy demand								Method:	Cumulative Energy Demand V1.09 / Cumulative energy demand								Method:	Cumulative Energy Demand V1.09 / Cumulative energy demand								Method:	Cumulative Energy Demand V1.09 / Cumulative energy demand								Method:	Cumulative Energy Demand V1.09 / Cumulative energy demand								Method:	Cumulative Energy Demand V1.09 / Cumulative energy demand
	Indicator:	Characterization								Indicator:	Characterization								Indicator:	Characterization								Indicator:	Characterization								Indicator:	Characterization								Indicator:	Characterization
	Compartment:	All compartments								Compartment:	All compartments								Compartment:	All compartments								Compartment:	All compartments								Compartment:	All compartments								Compartment:	All compartments
	Per sub-compartment:	No								Per sub-compartment:	No								Per sub-compartment:	No								Per sub-compartment:	No								Per sub-compartment:	No								Per sub-compartment:	No
	Skip unused:	No								Skip unused:	No								Skip unused:	No								Skip unused:	No								Skip unused:	No								Skip unused:	No
	Category:	Non renewable, fossil								Category:	Non-renewable, nuclear								Category:	Non-renewable, biomass								Category:	Renewable, biomass								Category:	Renewable, wind, solar, geothe								Category:	Renewable, water
	Cut-off:	0.01								Cut-off:	0.01								Cut-off:	0.01								Cut-off:	0.01								Cut-off:	0.01								Cut-off:	0.01
	Exclude infrastructure processes:	Yes								Exclude infrastructure processes:	Yes								Exclude infrastructure processes:	Yes								Exclude infrastructure processes:	Yes								Exclude infrastructure processes:	Yes								Exclude infrastructure processes:	Yes
	Exclude long-term emissions:	No								Exclude long-term emissions:	No								Exclude long-term emissions:	No								Exclude long-term emissions:	No								Exclude long-term emissions:	No								Exclude long-term emissions:	No
	Sorted on item:	Broiler LW_com_farm_control (Gr)								Sorted on item:	Broiler LW_com_farm_control (Gr)								Sorted on item:	Broiler LW_com_farm_control (Gr)								Sorted on item:	Broiler LW_com_farm_control (Gr)								Sorted on item:	Broiler LW_com_farm_control (Gr)								Sorted on item:	Broiler LW_com_farm_control (Gr)
	Sort order:	Descending								Sort order:	Descending								Sort order:	Descending								Sort order:	Descending								Sort order:	Descending								Sort order:	Descending
	No	Substance	Compartment	Unit	Broiler LW_com_farm_control (Gr)	Broiler LW_com_farm_SoyProt (Gr)	Broiler LW_com_farm_GlutenProt (Gr)			No	Substance	Compartment	Unit	Broiler LW_com_farm_control (Gr)	Broiler LW_com_farm_SoyProt (Gr)	Broiler LW_com_farm_GlutenProt (Gr)			No	Substance	Compartment	Unit	Broiler LW_com_farm_control (Gr)	Broiler LW_com_farm_SoyProt (Gr)	Broiler LW_com_farm_GlutenProt (Gr)			No	Substance	Compartment	Unit	Broiler LW_com_farm_control (Gr)	Broiler LW_com_farm_SoyProt (Gr)	Broiler LW_com_farm_GlutenProt (Gr)			No	Substance	Compartment	Unit	Broiler LW_com_farm_control (Gr)	Broiler LW_com_farm_SoyProt (Gr)	Broiler LW_com_farm_GlutenProt (Gr)			No	Substance	Compartment	Unit
		Total of all compartments		MJ	14.1784	13.9434	14.7251				Total of all compartments		MJ	0.247904	0.248981	0.310366				Total of all compartments		MJ	0.000321813	0.000329053	0.000476267				Total of all compartments		MJ	0.0220456	0.0225301	0.0323954				Total of all compartments		MJ	0.0957707	0.0970971	0.132368				Total of all compartments		MJ
		Remaining substances		MJ	0.275795	0.264655	0.223904				Remaining substances		MJ	0	0	0				Remaining substances		MJ	0	0	0				Remaining substances		MJ	3.61021e-05	3.48614e-05	2.71001e-05				Remaining substances		MJ	0	0	0				Remaining substances		MJ
	1	Energy, from oil	Raw	MJ	6.21338	5.99069	5.67156			1	Uranium	Raw	MJ	0.153459	0.156871	0.226222			1	Energy, gross calorific value, in biomass, primary forest	Raw	MJ	0.000321813	0.000329053	0.000476267			1	Energy, gross calorific value, in biomass	Raw	MJ	0.0220095	0.0224953	0.0323683			1	Energy, kinetic (in wind), converted	Raw	MJ	0.0880868	0.0893862	0.122914			1	Energy, from hydro power	Raw	MJ
	2	Coal, brown	Raw	MJ	2.81524	2.87888	4.17326			2	Energy, from uranium	Raw	MJ	0.094445	0.0921105	0.0841441																					2	Energy, geothermal, converted	Raw	MJ	0.00535878	0.00546093	0.00767676			2	Energy, potential (in hydropower reservoir), converted	Raw	MJ
	3	Energy, from gas, natural	Raw	MJ	2.02116	1.97693	1.72308																														3	Energy, solar, converted	Raw	MJ	0.00232516	0.00225001	0.00177714
	4	Oil, crude	Raw	MJ	1.71974	1.71818	1.8033
	5	Gas, natural/m3	Raw	MJ	1.13309	1.11403	1.13
	Contribution of substances
		Energy, from oil			55.9521	55.287	50.7627				Uranium			100	100	100				Energy, gross calorific value, in biomass, primary forest			100	100	100				Energy, gross calorific value, in biomass			99.8362	99.8453	99.9163				Energy, kinetic (in wind), converted			91.9767	92.0585	92.8578				Energy, from hydro power
		Energy, from gas, natural			22.2469	22.168	19.3757																															Energy, geothermal, converted			5.59543	5.6242	5.79958				Energy, potential (in hydropower reservoir), converted
		Coal, brown			19.8558	20.647	28.3411																															Energy, solar, converted			2.42784	2.31728	1.34258
	Calculation:	Compare
	Results:	Inventory
	Product 1:	1 kg Broiler LW_com_farm_control (Gr) (of project Thesgala)
	Product 2:	1 kg Broiler LW_com_farm_SoyProt (Gr) (of project Thesgala)
	Product 3:	1 kg Broiler LW_com_farm_GlutenProt (Gr) (of project Thesgala)
	Method:	Cumulative Energy Demand V1.09 / Cumulative energy demand
	Indicator:	Characterization
	Compartment:	All compartments
	Per sub-compartment:	No
	Skip unused:	No
	Category:	Non renewable, fossil
	Cut-off:	0.01
	Exclude infrastructure processes:	Yes
	Exclude long-term emissions:	No
	Sorted on item:	Broiler LW_com_farm_GlutenProt (Gr)
	Sort order:	Descending
	No	Substance	Compartment	Unit	Broiler LW_com_farm_control (Gr)	Broiler LW_com_farm_SoyProt (Gr)	Broiler LW_com_farm_GlutenProt (Gr)
		Total of all compartments		MJ	14.1784	13.9434	14.7251
		Remaining substances		MJ	0.275795	0.264655	0.223904
	1	Energy, from oil	Raw	MJ	6.21338	5.99069	5.67156
	2	Coal, brown	Raw	MJ	2.81524	2.87888	4.17326
	3	Oil, crude	Raw	MJ	1.71974	1.71818	1.8033
	4	Energy, from gas, natural	Raw	MJ	2.02116	1.97693	1.72308
	5	Gas, natural/m3	Raw	MJ	1.13309	1.11403	1.13
	Contribution of substances
		Energy, from oil			55.9521	55.287	50.7627
		Coal, brown			19.8558	20.647	28.3411
		Energy, from gas, natural			22.2469	22.168	19.3757
	Calculation:	Compare
	Results:	Inventory
	Product 1:	1 kg Broiler LW_com_farm_control (Gr) (of project Thesgala)
	Product 2:	1 kg Broiler LW_com_farm_SoyProt (Gr) (of project Thesgala)
	Product 3:	1 kg Broiler LW_com_farm_GlutenProt (Gr) (of project Thesgala)
	Method:	IPCC 2013 GWP 100a V1.00
	Indicator:	Characterization
	Compartment:	All compartments
	Per sub-compartment:	No
	Skip unused:	No
	Category:	IPCC GWP 100a
	Cut-off:	0.01
	Exclude infrastructure processes:	Yes
	Exclude long-term emissions:	No
	Sorted on item:	Broiler LW_com_farm_control (Gr)
	Sort order:	Descending
	No	Substance	Compartment	Unit	Broiler LW_com_farm_control (Gr)	Broiler LW_com_farm_SoyProt (Gr)	Broiler LW_com_farm_GlutenProt (Gr)
		Total of all compartments		kg CO2 eq	4.2143	3.9204	1.62567	-6.97394	-61.4249
		Remaining substances		kg CO2 eq	0.0432922	0.0420445	0.0385057
	1	Carbon dioxide, land transformation	Air	kg CO2 eq	2.62498	2.36206	0.0283306
	2	Carbon dioxide, fossil	Air	kg CO2 eq	0.621918	0.619882	0.678913
	3	Dinitrogen monoxide	Air	kg CO2 eq	0.485106	0.474876	0.477456
	4	Carbon dioxide	Air	kg CO2 eq	0.382757	0.364678	0.342012
	5	Methane, biogenic	Air	kg CO2 eq	0.0562524	0.0568619	0.0604541
	Contribution of substances
		Carbon dioxide, land transformation			62.2874	60.2505	1.7427
		Carbon dioxide, fossil			23.8396	25.1137	62.8002
		Dinitrogen monoxide			11.5109	12.1129	29.3698
		Methane, biogenic			1.3348	1.45041	3.71872
	Calculation:	Compare
	Results:	Inventory
	Product 1:	1 kg Broiler LW_com_farm_control (Gr) (of project Thesgala)
	Product 2:	1 kg Broiler LW_com_farm_SoyProt (Gr) (of project Thesgala)
	Product 3:	1 kg Broiler LW_com_farm_GlutenProt (Gr) (of project Thesgala)
	Method:	IPCC 2013 GWP 100a V1.00
	Indicator:	Characterization
	Compartment:	All compartments
	Per sub-compartment:	No
	Skip unused:	No
	Category:	IPCC GWP 100a
	Cut-off:	0.01
	Exclude infrastructure processes:	Yes
	Exclude long-term emissions:	No
	Sorted on item:	Broiler LW_com_farm_GlutenProt (Gr)
	Sort order:	Descending
	No	Substance	Compartment	Unit	Broiler LW_com_farm_control (Gr)	Broiler LW_com_farm_SoyProt (Gr)	Broiler LW_com_farm_GlutenProt (Gr)
		Total of all compartments		kg CO2 eq	4.2143	3.9204	1.62567
		Remaining substances		kg CO2 eq	0.000894669	0.000913563	0.00130704
	1	Carbon dioxide, fossil	Air	kg CO2 eq	0.621918	0.619882	0.678913
	2	Dinitrogen monoxide	Air	kg CO2 eq	0.485106	0.474876	0.477456
	3	Carbon dioxide	Air	kg CO2 eq	0.382757	0.364678	0.342012
	4	Methane, biogenic	Air	kg CO2 eq	0.0562524	0.0568619	0.0604541
	5	Carbon dioxide, land transformation	Air	kg CO2 eq	2.62498	2.36206	0.0283306
	6	Methane	Air	kg CO2 eq	0.0301695	0.0287072	0.0203296
	7	Methane, fossil	Air	kg CO2 eq	0.012228	0.0124238	0.0168691
	Contribution of substances
		Carbon dioxide, fossil			23.8396	25.1137	62.8002
		Dinitrogen monoxide			11.5109	12.1129	29.3698
		Methane, biogenic			1.3348	1.45041	3.71872
		Methane, fossil			1.00604	1.04915	2.2882
		Carbon dioxide, land transformation			62.2874	60.2505	1.7427
	Calculation:	Compare								Calculation:	Compare								Calculation:	Compare
	Results:	Inventory								Results:	Inventory								Results:	Inventory
	Product 1:	1 kg Broiler LW_com_farm_control (Gr) (of project Thesgala)								Product 1:	1 kg Broiler LW_com_farm_control (Gr) (of project Thesgala)								Product 1:	1 kg Broiler LW_com_farm_control (Gr) (of project Thesgala)
	Product 2:	1 kg Broiler LW_com_farm_SoyProt (Gr) (of project Thesgala)								Product 2:	1 kg Broiler LW_com_farm_SoyProt (Gr) (of project Thesgala)								Product 2:	1 kg Broiler LW_com_farm_SoyProt (Gr) (of project Thesgala)
	Product 3:	1 kg Broiler LW_com_farm_GlutenProt (Gr) (of project Thesgala)								Product 3:	1 kg Broiler LW_com_farm_GlutenProt (Gr) (of project Thesgala)								Product 3:	1 kg Broiler LW_com_farm_GlutenProt (Gr) (of project Thesgala)
	Method:	USEtox (recommended + interim) V1.04 / Europe 2004								Method:	USEtox (recommended + interim) V1.04 / Europe 2004								Method:	USEtox (recommended + interim) V1.04 / Europe 2004
	Indicator:	Characterization								Indicator:	Characterization								Indicator:	Characterization
	Compartment:	All compartments								Compartment:	All compartments								Compartment:	All compartments
	Per sub-compartment:	No								Per sub-compartment:	No								Per sub-compartment:	No
	Skip unused:	No								Skip unused:	No								Skip unused:	No
	Category:	Human toxicity, cancer								Category:	Human toxicity, non-cancer								Category:	Freshwater ecotoxicity
	Cut-off:	0.01								Cut-off:	0.01								Cut-off:	0.01
	Exclude infrastructure processes:	Yes								Exclude infrastructure processes:	Yes								Exclude infrastructure processes:	Yes
	Exclude long-term emissions:	No								Exclude long-term emissions:	No								Exclude long-term emissions:	No
	Sorted on item:	Broiler LW_com_farm_control (Gr)								Sorted on item:	Broiler LW_com_farm_control (Gr)								Sorted on item:	Broiler LW_com_farm_control (Gr)
	Sort order:	Descending								Sort order:	Descending								Sort order:	Descending
	No	Substance	Compartment	Unit	Broiler LW_com_farm_control (Gr)	Broiler LW_com_farm_SoyProt (Gr)	Broiler LW_com_farm_GlutenProt (Gr)			No	Substance	Compartment	Unit	Broiler LW_com_farm_control (Gr)	Broiler LW_com_farm_SoyProt (Gr)	Broiler LW_com_farm_GlutenProt (Gr)			No	Substance	Compartment	Unit	Broiler LW_com_farm_control (Gr)	Broiler LW_com_farm_SoyProt (Gr)	Broiler LW_com_farm_GlutenProt (Gr)
		Total of all compartments		CTUh	4.4484e-08	4.53861e-08	6.47096e-08	2.02804	45.4673		Total of all compartments		CTUh	4.25806e-06	4.06029e-06	2.59255e-06	-4.64467	-39.1142		Total of all compartments		CTUe	17.5246	17.2015	16.3058	-1.84325	-6.95468
		Remaining substances		CTUh	1.67358e-09	1.61808e-09	1.35125e-09				Remaining substances		CTUh	3.46617e-08	3.46815e-08	4.26762e-08				Remaining substances		CTUe	1.41512	1.37937	1.64465
	1	Chromium VI	Water	CTUh	3.90285e-08	3.99017e-08	5.77641e-08			1	Zinc	Soil	CTUh	3.79767e-06	3.60538e-06	2.11047e-06			1	Chlorpyrifos	Soil	CTUe	3.37834	3.03524	0.0344362
	2	Nickel	Water	CTUh	2.26396e-09	2.31499e-09	3.35424e-09			2	Arsenic	Water	CTUh	1.12303e-07	1.14774e-07	1.65723e-07			2	Zinc	Water	CTUe	3.05107	3.09205	4.17105
	3	Arsenic	Water	CTUh	1.51795e-09	1.55134e-09	2.24e-09			3	Zinc	Water	CTUh	1.01383e-07	1.02735e-07	1.38462e-07			3	Zinc	Soil	CTUe	1.92225	1.82513	1.07412
										4	Lead	Soil	CTUh	8.27383e-08	8.04923e-08	6.59464e-08			4	Alachlor	Soil	CTUe	1.49208	1.5723	2.21245
										5	Cadmium	Soil	CTUh	7.75013e-08	7.31565e-08	4.17662e-08			5	Copper	Soil	CTUe	1.18334	1.12537	0.672784
										6	Mercury	Soil	CTUh	5.17998e-08	4.90681e-08	2.75052e-08			6	Metolachlor	Soil	CTUe	0.958379	1.00824	1.40831
																			7	Nickel	Water	CTUe	0.880714	0.900567	1.30487
																			8	Atrazine	Soil	CTUe	0.776194	0.817911	1.1508
																			9	Copper	Water	CTUe	0.637743	0.646386	0.873969
																			10	Vanadium	Water	CTUe	0.580372	0.593453	0.859825
																			11	Cypermethrin	Soil	CTUe	0.565923	0.509458	0.0081903
																			12	Chromium VI	Water	CTUe	0.386603	0.395253	0.572192
																			13	Carbofuran	Soil	CTUe	0.29643	0.300798	0.318125
	Contribution of substances
		Chromium VI			87.7361	87.9161	89.2667				Zinc	Soil		89.1879	88.7962	81.4052				Chlorpyrifos	Soil		19.2777	17.6452	0.21119
		Nickel			5.08939	5.10065	5.18353				Arsenic	Water		2.63743	2.82674	6.39228				Zinc	Water		17.4102	17.9754	25.5802
		Arsenic			3.41235	3.41809	3.46161				Zinc	Water		2.38096	2.53023	5.34076				Zinc	Soil		10.9689	10.6103	6.58735
											Lead	Soil		1.9431	1.98243	2.54368				Alachlor	Soil		8.51423	9.14046	13.5685
											Cadmium	Soil		1.82011	1.80175	1.61101				Copper	Soil		6.75248	6.54229	4.12604
											Mercury	Soil		1.21651	1.20849	1.06093				Metolachlor	Soil		5.46877	5.86132	8.63688
																				Nickel	Water		5.0256	5.23538	8.00252
																				Atrazine	Soil		4.42918	4.75487	7.05764
																				Copper	Water		3.63914	3.75772	5.35987
																				Vanadium	Water		3.31176	3.45	5.27313
																				Cypermethrin	Soil		3.22931	2.9617	0.0502294
																				Chromium VI	Water		2.20606	2.29778	3.50913
																				Carbofuran	Soil		1.69151	1.74867	1.951
																			Calculation:	Compare
																			Results:	Inventory
																			Product 1:	1 kg Broiler LW_com_farm_control (Gr) (of project Thesgala)
																			Product 2:	1 kg Broiler LW_com_farm_SoyProt (Gr) (of project Thesgala)
																			Product 3:	1 kg Broiler LW_com_farm_GlutenProt (Gr) (of project Thesgala)
																			Method:	USEtox (recommended + interim) V1.04 / Europe 2004
																			Indicator:	Characterization
																			Compartment:	All compartments
																			Per sub-compartment:	No
																			Skip unused:	No
																			Category:	Freshwater ecotoxicity
																			Cut-off:	0.01
																			Exclude infrastructure processes:	Yes
																			Exclude long-term emissions:	No
																			Sorted on item:	Broiler LW_com_farm_SoyProt (Gr)
																			Sort order:	Descending
																			No	Substance	Compartment	Unit	Broiler LW_com_farm_control (Gr)	Broiler LW_com_farm_SoyProt (Gr)	Broiler LW_com_farm_GlutenProt (Gr)
																				Total of all compartments		CTUe	17.5246	17.2015	16.3058
																				Remaining substances		CTUe	1.41512	1.37937	1.64465
																			1	Zinc	Water	CTUe	3.05107	3.09205	4.17105
																			2	Chlorpyrifos	Soil	CTUe	3.37834	3.03524	0.0344362
																			3	Zinc	Soil	CTUe	1.92225	1.82513	1.07412
																			4	Alachlor	Soil	CTUe	1.49208	1.5723	2.21245
																			5	Copper	Soil	CTUe	1.18334	1.12537	0.672784
																			6	Metolachlor	Soil	CTUe	0.958379	1.00824	1.40831
																			7	Nickel	Water	CTUe	0.880714	0.900567	1.30487
																			8	Atrazine	Soil	CTUe	0.776194	0.817911	1.1508
																			9	Copper	Water	CTUe	0.637743	0.646386	0.873969
																			10	Vanadium	Water	CTUe	0.580372	0.593453	0.859825
																			11	Cypermethrin	Soil	CTUe	0.565923	0.509458	0.0081903
																			12	Chromium VI	Water	CTUe	0.386603	0.395253	0.572192
																			13	Carbofuran	Soil	CTUe	0.29643	0.300798	0.318125
	Contribution of substances
																				Zinc	Water		17.4102	17.9754	25.5802
																				Chlorpyrifos	Soil		19.2777	17.6452	0.21119
																				Zinc	Soil		10.9689	10.6103	6.58735
																				Alachlor	Soil		8.51423	9.14046	13.5685
																				Copper	Soil		6.75248	6.54229	4.12604
																				Metolachlor	Soil		5.46877	5.86132	8.63688
																				Nickel	Water		5.0256	5.23538	8.00252
																				Atrazine	Soil		4.42918	4.75487	7.05764
																				Copper	Water		3.63914	3.75772	5.35987
																				Vanadium	Water		3.31176	3.45	5.27313
																				Cypermethrin	Soil		3.22931	2.9617	0.0502294
																				Chromium VI	Water		2.20606	2.29778	3.50913
																				Carbofuran	Soil		1.69151	1.74867	1.951
																			Calculation:	Compare
																			Results:	Inventory
																			Product 1:	1 kg Broiler LW_com_farm_control (Gr) (of project Thesgala)
																			Product 2:	1 kg Broiler LW_com_farm_SoyProt (Gr) (of project Thesgala)
																			Product 3:	1 kg Broiler LW_com_farm_GlutenProt (Gr) (of project Thesgala)
																			Method:	USEtox (recommended + interim) V1.04 / Europe 2004
																			Indicator:	Characterization
																			Compartment:	All compartments
																			Per sub-compartment:	No
																			Skip unused:	No
																			Category:	Freshwater ecotoxicity
																			Cut-off:	0.01
																			Exclude infrastructure processes:	Yes
																			Exclude long-term emissions:	No
																			Sorted on item:	Broiler LW_com_farm_GlutenProt (Gr)
																			Sort order:	Descending
																			No	Substance	Compartment	Unit	Broiler LW_com_farm_control (Gr)	Broiler LW_com_farm_SoyProt (Gr)	Broiler LW_com_farm_GlutenProt (Gr)
																				Total of all compartments		CTUe	17.5246	17.2015	16.3058
																				Remaining substances		CTUe	4.79728	4.35304	0.550064
																			1	Zinc	Water	CTUe	3.05107	3.09205	4.17105
																			2	Alachlor	Soil	CTUe	1.49208	1.5723	2.21245
																			3	Metolachlor	Soil	CTUe	0.958379	1.00824	1.40831
																			4	Nickel	Water	CTUe	0.880714	0.900567	1.30487
																			5	Atrazine	Soil	CTUe	0.776194	0.817911	1.1508
																			6	Zinc	Soil	CTUe	1.92225	1.82513	1.07412
																			7	Copper	Water	CTUe	0.637743	0.646386	0.873969
																			8	Vanadium	Water	CTUe	0.580372	0.593453	0.859825
																			9	Copper	Soil	CTUe	1.18334	1.12537	0.672784
																			10	Chromium VI	Water	CTUe	0.386603	0.395253	0.572192
																			11	Isoproturon	Soil	CTUe	0.15256	0.154808	0.337857
																			12	Carbendazim	Soil	CTUe	0.153642	0.155906	0.335469
																			13	Carbofuran	Soil	CTUe	0.29643	0.300798	0.318125
																			14	Prochloraz	Soil	CTUe	0.141593	0.143505	0.295202
																			15	Arsenic	Water	CTUe	0.1143	0.116818	0.168688
	Contribution of substances
																				Zinc	Water		17.4102	17.9754	25.5802
																				Alachlor	Soil		8.51423	9.14046	13.5685
																				Metolachlor	Soil		5.46877	5.86132	8.63688
																				Nickel	Water		5.0256	5.23538	8.00252
																				Atrazine	Soil		4.42918	4.75487	7.05764
																				Zinc	Soil		10.9689	10.6103	6.58735
																				Copper	Water		3.63914	3.75772	5.35987
																				Vanadium	Water		3.31176	3.45	5.27313
																				Copper	Soil		6.75248	6.54229	4.12604
																				Chromium VI	Water		2.20606	2.29778	3.50913
																				Isoproturon	Soil		0.87055	0.899967	2.07201
																				Carbendazim	Soil		0.876725	0.906351	2.05736
																				Carbofuran	Soil		1.69151	1.74867	1.951
																				Prochloraz	Soil		0.807966	0.834259	1.81041
																				Arsenic	Water		0.652227	0.679111	1.03453
	Calculation:	Compare
	Results:	Inventory
	Product 1:	1 kg Broiler LW_com_farm_control (Gr) (of project Thesgala)
	Product 2:	1 kg Broiler LW_com_farm_SoyProt (Gr) (of project Thesgala)
	Product 3:	1 kg Broiler LW_com_farm_GlutenProt (Gr) (of project Thesgala)
	Method:	Berger et al 2014 (Water Scarcity) V1.00
	Indicator:	Characterization
	Compartment:	All compartments
	Per sub-compartment:	No
	Skip unused:	No
	Category:	WDI
	Cut-off:	0.01
	Exclude infrastructure processes:	Yes
	Exclude long-term emissions:	No
	Sorted on item:	Broiler LW_com_farm_control (Gr)
	Sort order:	Descending
	No	Substance	Compartment	Unit	Broiler LW_com_farm_control (Gr)	Broiler LW_com_farm_SoyProt (Gr)	Broiler LW_com_farm_GlutenProt (Gr)
		Total of all compartments		m3	0.240334	0.251078	0.366649	4.47029	52.558
		Remaining substances		m3	0.00256002	0.00254397	0.00270992
	1	Water, turbine use, unspecified natural origin, GR	Raw	m3	0.836896	0.855817	1.24065
	2	Water, unspecified natural origin, GR	Raw	m3	0.236071	0.247229	0.365348
	3	Water, turbine use, unspecified natural origin, BG	Raw	m3	0.0373807	0.0382258	0.0554133
	4	Water, turbine use, unspecified natural origin, IT	Raw	m3	0.0106136	0.010853	0.0157206
	5	Water, cooling, unspecified natural origin, GR	Raw	m3	0.00888919	0.00908862	0.0131438
	6	Water, turbine use, unspecified natural origin, RO	Raw	m3	0.00428614	0.00438291	0.00635103
	7	Water, turbine use, unspecified natural origin, RoW	Raw	m3	0.00293788	0.00299698	0.00419507
	8	Water, turbine use, unspecified natural origin, RU	Raw	m3	0.00289533	0.00296052	0.00428649
	9	Water, turbine use, unspecified natural origin, RS	Raw	m3	0.00270446	0.00276555	0.00400807
	10	Water, unspecified natural origin, US	Raw	m3	0.00269357	0.0023193	8.75054e-05
	11	Water, RS	Water	m3	-0.00271543	-0.00277677	-0.00402433
	12	Water, RU	Water	m3	-0.0029381	-0.00300425	-0.00434967
	13	Water, RoW	Water	m3	-0.00304448	-0.00310571	-0.00434707
	14	Water, RO	Water	m3	-0.00430263	-0.00439978	-0.00637547
	15	Water, IT	Water	m3	-0.0108288	-0.011073	-0.0160393
	16	Water, BG	Water	m3	-0.0379942	-0.0388531	-0.0563228
	17	Water, GR	Water	m3	-0.84577	-0.864893	-1.25381
	Contribution of substances
		Water, turbine use, unspecified natural origin, GR	Raw		348.222	340.858	338.376
		Water, unspecified natural origin, GR	Raw		98.2264	98.4671	99.6451
		Water, turbine use, unspecified natural origin, BG	Raw		15.5536	15.2247	15.1135
		Water, turbine use, unspecified natural origin, IT	Raw		4.41619	4.32255	4.28763
		Water, cooling, unspecified natural origin, GR	Raw		3.69868	3.61984	3.58485
		Water, turbine use, unspecified natural origin, RO	Raw		1.78341	1.74564	1.73218
		Water, turbine use, unspecified natural origin, RoW	Raw		1.22241	1.19365	1.14417
		Water, turbine use, unspecified natural origin, RU	Raw		1.20471	1.17912	1.1691
		Water, turbine use, unspecified natural origin, RS	Raw		1.12529	1.10147	1.09316
		Water, unspecified natural origin, US	Raw		1.12076	0.923737	0.0238663
		Water, RS	Water		-1.12986	-1.10594	-1.0976
		Water, RU	Water		-1.22251	-1.19654	-1.18633
		Water, RoW	Water		-1.26677	-1.23695	-1.18562
		Water, RO	Water		-1.79027	-1.75236	-1.73885
		Water, IT	Water		-4.50572	-4.41018	-4.37455
		Water, BG	Water		-15.8089	-15.4746	-15.3615
		Water, GR	Water		-351.914	-344.472	-341.964
	Calculation:	Compare
	Results:	Inventory
	Product 1:	1 kg Broiler LW_com_farm_control (Gr) (of project Thesgala)
	Product 2:	1 kg Broiler LW_com_farm_SoyProt (Gr) (of project Thesgala)
	Product 3:	1 kg Broiler LW_com_farm_GlutenProt (Gr) (of project Thesgala)
	Method:	Berger et al 2014 (Water Scarcity) V1.00
	Indicator:	Characterization
	Compartment:	All compartments
	Per sub-compartment:	No
	Skip unused:	No
	Category:	WDI
	Cut-off:	0.01
	Exclude infrastructure processes:	Yes
	Exclude long-term emissions:	No
	Sorted on item:	Broiler LW_com_farm_SoyProt (Gr)
	Sort order:	Descending
	No	Substance	Compartment	Unit	Broiler LW_com_farm_control (Gr)	Broiler LW_com_farm_SoyProt (Gr)	Broiler LW_com_farm_GlutenProt (Gr)
		Total of all compartments		m3	0.240334	0.251078	0.366649
		Remaining substances		m3	0.00525359	0.00486326	0.00279742
	1	Water, turbine use, unspecified natural origin, GR	Raw	m3	0.836896	0.855817	1.24065
	2	Water, unspecified natural origin, GR	Raw	m3	0.236071	0.247229	0.365348
	3	Water, turbine use, unspecified natural origin, BG	Raw	m3	0.0373807	0.0382258	0.0554133
	4	Water, turbine use, unspecified natural origin, IT	Raw	m3	0.0106136	0.010853	0.0157206
	5	Water, cooling, unspecified natural origin, GR	Raw	m3	0.00888919	0.00908862	0.0131438
	6	Water, turbine use, unspecified natural origin, RO	Raw	m3	0.00428614	0.00438291	0.00635103
	7	Water, turbine use, unspecified natural origin, RoW	Raw	m3	0.00293788	0.00299698	0.00419507
	8	Water, turbine use, unspecified natural origin, RU	Raw	m3	0.00289533	0.00296052	0.00428649
	9	Water, turbine use, unspecified natural origin, RS	Raw	m3	0.00270446	0.00276555	0.00400807
	10	Water, RS	Water	m3	-0.00271543	-0.00277677	-0.00402433
	11	Water, RU	Water	m3	-0.0029381	-0.00300425	-0.00434967
	12	Water, RoW	Water	m3	-0.00304448	-0.00310571	-0.00434707
	13	Water, RO	Water	m3	-0.00430263	-0.00439978	-0.00637547
	14	Water, IT	Water	m3	-0.0108288	-0.011073	-0.0160393
	15	Water, BG	Water	m3	-0.0379942	-0.0388531	-0.0563228
	16	Water, GR	Water	m3	-0.84577	-0.864893	-1.25381
	Contribution of substances
		Water, turbine use, unspecified natural origin, GR	Raw		348.222	340.858	338.376
		Water, unspecified natural origin, GR	Raw		98.2264	98.4671	99.6451
		Water, turbine use, unspecified natural origin, BG	Raw		15.5536	15.2247	15.1135
		Water, turbine use, unspecified natural origin, IT	Raw		4.41619	4.32255	4.28763
		Water, cooling, unspecified natural origin, GR	Raw		3.69868	3.61984	3.58485
		Water, turbine use, unspecified natural origin, RO	Raw		1.78341	1.74564	1.73218
		Water, turbine use, unspecified natural origin, RoW	Raw		1.22241	1.19365	1.14417
		Water, turbine use, unspecified natural origin, RU	Raw		1.20471	1.17912	1.1691
		Water, turbine use, unspecified natural origin, RS	Raw		1.12529	1.10147	1.09316
		Water, RS	Water		-1.12986	-1.10594	-1.0976
		Water, RU	Water		-1.22251	-1.19654	-1.18633
		Water, RoW	Water		-1.26677	-1.23695	-1.18562
		Water, RO	Water		-1.79027	-1.75236	-1.73885
		Water, IT	Water		-4.50572	-4.41018	-4.37455
		Water, BG	Water		-15.8089	-15.4746	-15.3615
		Water, GR	Water		-351.914	-344.472	-341.964
	Calculation:	Compare
	Results:	Inventory
	Product 1:	1 kg Broiler LW_com_farm_control (Gr) (of project Thesgala)
	Product 2:	1 kg Broiler LW_com_farm_SoyProt (Gr) (of project Thesgala)
	Product 3:	1 kg Broiler LW_com_farm_GlutenProt (Gr) (of project Thesgala)
	Method:	Berger et al 2014 (Water Scarcity) V1.00
	Indicator:	Characterization
	Compartment:	All compartments
	Per sub-compartment:	No
	Skip unused:	No
	Category:	WDI
	Cut-off:	0.01
	Exclude infrastructure processes:	Yes
	Exclude long-term emissions:	No
	Sorted on item:	Broiler LW_com_farm_GlutenProt (Gr)
	Sort order:	Descending
	No	Substance	Compartment	Unit	Broiler LW_com_farm_control (Gr)	Broiler LW_com_farm_SoyProt (Gr)	Broiler LW_com_farm_GlutenProt (Gr)
		Total of all compartments		m3	0.240334	0.251078	0.366649
		Remaining substances		m3	0.00525359	0.00486326	0.00279742
	1	Water, turbine use, unspecified natural origin, GR	Raw	m3	0.836896	0.855817	1.24065
	2	Water, unspecified natural origin, GR	Raw	m3	0.236071	0.247229	0.365348
	3	Water, turbine use, unspecified natural origin, BG	Raw	m3	0.0373807	0.0382258	0.0554133
	4	Water, turbine use, unspecified natural origin, IT	Raw	m3	0.0106136	0.010853	0.0157206
	5	Water, cooling, unspecified natural origin, GR	Raw	m3	0.00888919	0.00908862	0.0131438
	6	Water, turbine use, unspecified natural origin, RO	Raw	m3	0.00428614	0.00438291	0.00635103
	7	Water, turbine use, unspecified natural origin, RU	Raw	m3	0.00289533	0.00296052	0.00428649
	8	Water, turbine use, unspecified natural origin, RoW	Raw	m3	0.00293788	0.00299698	0.00419507
	9	Water, turbine use, unspecified natural origin, RS	Raw	m3	0.00270446	0.00276555	0.00400807
	10	Water, RS	Water	m3	-0.00271543	-0.00277677	-0.00402433
	11	Water, RoW	Water	m3	-0.00304448	-0.00310571	-0.00434707
	12	Water, RU	Water	m3	-0.0029381	-0.00300425	-0.00434967
	13	Water, RO	Water	m3	-0.00430263	-0.00439978	-0.00637547
	14	Water, IT	Water	m3	-0.0108288	-0.011073	-0.0160393
	15	Water, BG	Water	m3	-0.0379942	-0.0388531	-0.0563228
	16	Water, GR	Water	m3	-0.84577	-0.864893	-1.25381
	Contribution of substances
		Water, turbine use, unspecified natural origin, GR	Raw		348.222	340.858	338.376
		Water, unspecified natural origin, GR	Raw		98.2264	98.4671	99.6451
		Water, turbine use, unspecified natural origin, BG	Raw		15.5536	15.2247	15.1135
		Water, turbine use, unspecified natural origin, IT	Raw		4.41619	4.32255	4.28763
		Water, cooling, unspecified natural origin, GR	Raw		3.69868	3.61984	3.58485
		Water, turbine use, unspecified natural origin, RO	Raw		1.78341	1.74564	1.73218
		Water, turbine use, unspecified natural origin, RU	Raw		1.20471	1.17912	1.1691
		Water, turbine use, unspecified natural origin, RoW	Raw		1.22241	1.19365	1.14417
		Water, turbine use, unspecified natural origin, RS	Raw		1.12529	1.10147	1.09316
		Water, RS	Water		-1.12986	-1.10594	-1.0976
		Water, RoW	Water		-1.26677	-1.23695	-1.18562
		Water, RU	Water		-1.22251	-1.19654	-1.18633
		Water, RO	Water		-1.79027	-1.75236	-1.73885
		Water, IT	Water		-4.50572	-4.41018	-4.37455
		Water, BG	Water		-15.8089	-15.4746	-15.3615
		Water, GR	Water		-351.914	-344.472	-341.964
[truncated: 10 more columns]

## Sheet: Process contribution
	Calculation:	Compare								Calculation:	Compare								Calculation:	Compare
	Results:	Process contribution								Results:	Process contribution								Results:	Process contribution
	Product 1:	1 kg Broiler LW_com_farm_control (Gr) (of project Thesgala)								Product 1:	1 kg Broiler LW_com_farm_control (Gr) (of project Thesgala)								Product 1:	1 kg Broiler LW_com_farm_control (Gr) (of project Thesgala)
	Product 2:	1 kg Broiler LW_com_farm_SoyProt (Gr) (of project Thesgala)								Product 2:	1 kg Broiler LW_com_farm_SoyProt (Gr) (of project Thesgala)								Product 2:	1 kg Broiler LW_com_farm_SoyProt (Gr) (of project Thesgala)
	Product 3:	1 kg Broiler LW_com_farm_GlutenProt (Gr) (of project Thesgala)								Product 3:	1 kg Broiler LW_com_farm_GlutenProt (Gr) (of project Thesgala)								Product 3:	1 kg Broiler LW_com_farm_GlutenProt (Gr) (of project Thesgala)
	Method:	CML-IA baseline V3.02 / EU25								Method:	CML-IA baseline V3.02 / EU25								Method:	CML-IA baseline V3.02 / EU25
	Indicator:	Characterization								Indicator:	Characterization								Indicator:	Characterization
	Category:	Abiotic depletion								Category:	Acidification								Category:	Eutrophication
	Cut-off:	0.01								Cut-off:	0.01								Cut-off:	0.01
	Exclude infrastructure processes:	Yes								Exclude infrastructure processes:	Yes								Exclude infrastructure processes:	Yes
	Exclude long-term emissions:	No								Exclude long-term emissions:	No								Exclude long-term emissions:	No
	Sorted on item:	Broiler LW_com_farm_control (Gr)								Sorted on item:	Broiler LW_com_farm_control (Gr)								Sorted on item:	Broiler LW_com_farm_control (Gr)
	Sort order:	Descending								Sort order:	Descending								Sort order:	Descending
	No	Process	Project	Unit	Broiler LW_com_farm_control (Gr)	Broiler LW_com_farm_SoyProt (Gr)	Broiler LW_com_farm_GlutenProt (Gr)			No	Process	Project	Unit	Broiler LW_com_farm_control (Gr)	Broiler LW_com_farm_SoyProt (Gr)	Broiler LW_com_farm_GlutenProt (Gr)			No	Process	Project	Unit	Broiler LW_com_farm_control (Gr)	Broiler LW_com_farm_SoyProt (Gr)	Broiler LW_com_farm_GlutenProt (Gr)
		Total of all processes		kg Sb eq	1.51151e-06	1.45098e-06	1.00561e-06				Total of all processes		kg SO2 eq	0.0323615	0.0311661	0.0287274				Total of all processes		kg PO4--- eq	0.0178184	0.0174687	0.0174964
		Remaining processes		kg Sb eq	6.38047e-08	6.34411e-08	7.51665e-08				Remaining processes		kg SO2 eq	0.00293177	0.0137279	0.0142702				Remaining processes		kg PO4--- eq	0.00164963	0.00535638	0.00577219
	1	Phosphate rock (32% P2O5, 50% CaO) (NPK 0-32-0)/RER Economic	Agri-footprint - economic allocation	kg Sb eq	1.4477e-06	1.38754e-06	9.30441e-07			1	Broiler LW_com_farm_control (Gr)	Thesgala	kg SO2 eq	0.0113852	0	0			1	Broiler LW_com_farm_control (Gr)	Thesgala	kg PO4--- eq	0.00389732	0	0
										2	Soybean, at farm/BR Economic	Agri-footprint - economic allocation	kg SO2 eq	0.00405103	0.00364509	3.91744e-05			2	Maize, at farm/FR Economic (Gr)	Thesgala	kg PO4--- eq	0.00388062	0.00408959	0.0057577
										3	Maize, at farm/FR Economic (Gr)	Thesgala	kg SO2 eq	0.00359492	0.0037885	0.0053338		3.96112e-05	3	Soybean, at farm/BR Economic	Agri-footprint - economic allocation	kg PO4--- eq	0.00233393	0.00210005	2.25696e-05
										4	Soybean, at farm/AR Economic	Agri-footprint - economic allocation	kg SO2 eq	0.00283185	0.00254786	2.73577e-05			4	Spoil from lignite mining {GLO}| treatment of, in surface landfill | Alloc Def, U	Ecoinvent 3 - allocation, default - unit	kg PO4--- eq	0.00205394	0.00210038	0.00304473
										5	Hatching eggs, broiler parents >20 weeks, at farm/NL Economic (Gr)	Thesgala	kg SO2 eq	0.00224186	0.0022749	0.00240593			5	Soybean, at farm/AR Economic	Agri-footprint - economic allocation	kg PO4--- eq	0.00163194	0.00146828	1.57657e-05
										6	Electricity, high voltage {GR}| electricity production, lignite | Alloc Def, U (Gr_2013)	Thesgala	kg SO2 eq	0.000988859	0.00101122	0.00146593			6	Wastewater from medium density board production {RoW}| treatment of wastewater from medium density fibreboard production, capacity 5E9l/year | Alloc Def, U	Ecoinvent 3 - allocation, default - unit	kg PO4--- eq	0.000519021	0.000530744	0.000769184
										7	Energy, from diesel burned in machinery/RER Economic	Agri-footprint - economic allocation	kg SO2 eq	0.000732664	0.00072059	0.000638048			7	Hatching eggs, broiler parents >20 weeks, at farm/NL Economic (Gr)	Thesgala	kg PO4--- eq	0.000496354	0.000503668	0.000532679
										8	Transport, sea ship, 80000 DWT, 80%LF, long, default/GLO Economic	Agri-footprint - economic allocation	kg SO2 eq	0.000653564	0.000589549	1.49705e-05			8	Wheat grain, at farm/FR Economic_Adusted to Greek conditions	Thesgala	kg PO4--- eq	0.000444011	0.000450553	0.00098134
										9	Transport, truck <10t, EURO4, 80%LF, default/GLO Economic	Agri-footprint - economic allocation	kg SO2 eq	0.000554258	0.000529015	0.000368966			9	Rice, at farm/CN Economic (Gr)	Thesgala	kg PO4--- eq	0.000403323	0.000409266	0.00043284
										10	Soybean, at farm/US Economic	Agri-footprint - economic allocation	kg SO2 eq	0.000541398	0.000463895	2.17535e-06			10	Soybean, at farm/US Economic	Agri-footprint - economic allocation	kg PO4--- eq	0.000317558	0.000272098	1.27595e-06
										11	Wheat grain, at farm/FR Economic_Adusted to Greek conditions	Thesgala	kg SO2 eq	0.000529874	0.000537682	0.00117111			11	Energy, from diesel burned in machinery/RER Economic	Agri-footprint - economic allocation	kg PO4--- eq	0.000190798	0.000187654	0.000166159
										12	Rice, at farm/CN Economic (Gr)	Thesgala	kg SO2 eq	0.000515051	0.000522641	0.000552744
										13	Broiler parents <20 weeks, breeding, at farm/NL Economic (Gr)	Thesgala	kg SO2 eq	0.00046403	0.000470867	0.000497989
										14	Process steam from heavy fuel oil, heat plant, consumption mix, at plant, MJ GR S	ELCD	kg SO2 eq	0.000345246	0.000336341	0.00193902
	Contribution of processes
		Phosphate rock (32% P2O5, 50% CaO) (NPK 0-32-0)/RER Economic			95.7787	95.6277	92.5253				Broiler LW_com_farm_control (Gr)			35.1812	0	0				Broiler LW_com_farm_control (Gr)			21.8724	0	0
										22.9417	Soybean, at farm/BR Economic			12.5181	11.6957	0.136366				Maize, at farm/FR Economic (Gr)			21.7787	23.411	32.9079
											Maize, at farm/FR Economic (Gr)			11.1086	12.1558	18.567		24.0393		Soybean, at farm/BR Economic			13.0984	12.0218	0.128995
											Soybean, at farm/AR Economic			8.75066	8.17509	0.0952322				Spoil from lignite mining {GLO}| treatment of, in surface landfill | Alloc Def, U			11.5271	12.0237	17.402
											Hatching eggs, broiler parents >20 weeks, at farm/NL Economic (Gr)			6.92756	7.29928	8.37505				Soybean, at farm/AR Economic			9.15871	8.40522	0.0901082
											Electricity, high voltage {GR}| electricity production, lignite | Alloc Def, U (Gr_2013)			3.05566	3.24461	5.1029				Wastewater from medium density board production {RoW}| treatment of wastewater from medium density fibreboard production, capacity 5E9l/year | Alloc Def, U			2.91283	3.03827	4.39623
											Energy, from diesel burned in machinery/RER Economic			2.264	2.3121	2.22104				Hatching eggs, broiler parents >20 weeks, at farm/NL Economic (Gr)			2.78562	2.88327	3.0445
											Transport, sea ship, 80000 DWT, 80%LF, long, default/GLO Economic			2.01957	1.89164	0.0521121				Wheat grain, at farm/FR Economic_Adusted to Greek conditions			2.49186	2.57921	5.6088
											Transport, truck <10t, EURO4, 80%LF, default/GLO Economic			1.71271	1.69741	1.28437				Rice, at farm/CN Economic (Gr)			2.26351	2.34286	2.47387
											Soybean, at farm/US Economic			1.67297	1.48846	0.00757238				Soybean, at farm/US Economic			1.78219	1.55764	0.00729265
											Wheat grain, at farm/FR Economic_Adusted to Greek conditions			1.63736	1.72522	4.07664				Energy, from diesel burned in machinery/RER Economic			1.07079	1.07423	0.949671
											Rice, at farm/CN Economic (Gr)			1.59155	1.67695	1.9241
											Broiler parents <20 weeks, breeding, at farm/NL Economic (Gr)			1.43389	1.51083	1.7335
											Process steam from heavy fuel oil, heat plant, consumption mix, at plant, MJ GR S			1.06684	1.07919	6.74973
	Calculation:	Compare								Calculation:	Compare								Calculation:	Compare
	Results:	Process contribution								Results:	Process contribution								Results:	Process contribution
	Product 1:	1 kg Broiler LW_com_farm_control (Gr) (of project Thesgala)								Product 1:	1 kg Broiler LW_com_farm_control (Gr) (of project Thesgala)								Product 1:	1 kg Broiler LW_com_farm_control (Gr) (of project Thesgala)
	Product 2:	1 kg Broiler LW_com_farm_SoyProt (Gr) (of project Thesgala)								Product 2:	1 kg Broiler LW_com_farm_SoyProt (Gr) (of project Thesgala)								Product 2:	1 kg Broiler LW_com_farm_SoyProt (Gr) (of project Thesgala)
	Product 3:	1 kg Broiler LW_com_farm_GlutenProt (Gr) (of project Thesgala)								Product 3:	1 kg Broiler LW_com_farm_GlutenProt (Gr) (of project Thesgala)								Product 3:	1 kg Broiler LW_com_farm_GlutenProt (Gr) (of project Thesgala)
	Method:	CML-IA baseline V3.02 / EU25								Method:	CML-IA baseline V3.02 / EU25								Method:	CML-IA baseline V3.02 / EU25
	Indicator:	Characterization								Indicator:	Characterization								Indicator:	Characterization
	Category:	Abiotic depletion								Category:	Acidification								Category:	Eutrophication
	Cut-off:	0.01								Cut-off:	0.01								Cut-off:	0.01
	Exclude infrastructure processes:	Yes								Exclude infrastructure processes:	Yes								Exclude infrastructure processes:	Yes
	Exclude long-term emissions:	No								Exclude long-term emissions:	No								Exclude long-term emissions:	No
	Sorted on item:	Broiler LW_com_farm_GlutenProt (Gr)								Sorted on item:	Broiler LW_com_farm_SoyProt (Gr)								Sorted on item:	Broiler LW_com_farm_SoyProt (Gr)
	Sort order:	Descending								Sort order:	Descending								Sort order:	Descending
	No	Process	Project	Unit	Broiler LW_com_farm_control (Gr)	Broiler LW_com_farm_SoyProt (Gr)	Broiler LW_com_farm_GlutenProt (Gr)			No	Process	Project	Unit	Broiler LW_com_farm_control (Gr)	Broiler LW_com_farm_SoyProt (Gr)	Broiler LW_com_farm_GlutenProt (Gr)			No	Process	Project	Unit	Broiler LW_com_farm_control (Gr)	Broiler LW_com_farm_SoyProt (Gr)	Broiler LW_com_farm_GlutenProt (Gr)
		Total of all processes		kg Sb eq	1.51151e-06	1.45098e-06	1.00561e-06				Total of all processes		kg SO2 eq	0.0323615	0.0311661	0.0287274				Total of all processes		kg PO4--- eq	0.0178184	0.0174687	0.0174964
		Remaining processes		kg Sb eq	4.93836e-08	4.95293e-08	6.47943e-08				Remaining processes		kg SO2 eq	0.0143169	0.00289236	0.0142702				Remaining processes		kg PO4--- eq	0.00554694	0.00164719	0.00577219
	1	Phosphate rock (32% P2O5, 50% CaO) (NPK 0-32-0)/RER Economic	Agri-footprint - economic allocation	kg Sb eq	1.4477e-06	1.38754e-06	9.30441e-07			1	Broiler LW_com_farm_SoyProt (Gr)	Thesgala	kg SO2 eq	0	0.0108356	0			1	Maize, at farm/FR Economic (Gr)	Thesgala	kg PO4--- eq	0.00388062	0.00408959	0.0057577
	2	Diesel, from crude oil, consumption mix, at refinery, 200 ppm sulphur EU-15 S System - Copied from ELCD	Agri-footprint - economic allocation	kg Sb eq	1.44211e-08	1.39118e-08	1.03722e-08			2	Maize, at farm/FR Economic (Gr)	Thesgala	kg SO2 eq	0.00359492	0.0037885	0.0053338			2	Broiler LW_com_farm_SoyProt (Gr)	Thesgala	kg PO4--- eq	0	0.00370918	0
										3	Soybean, at farm/BR Economic	Agri-footprint - economic allocation	kg SO2 eq	0.00405103	0.00364509	3.91744e-05			3	Spoil from lignite mining {GLO}| treatment of, in surface landfill | Alloc Def, U	Ecoinvent 3 - allocation, default - unit	kg PO4--- eq	0.00205394	0.00210038	0.00304473
										4	Soybean, at farm/AR Economic	Agri-footprint - economic allocation	kg SO2 eq	0.00283185	0.00254786	2.73577e-05			4	Soybean, at farm/BR Economic	Agri-footprint - economic allocation	kg PO4--- eq	0.00233393	0.00210005	2.25696e-05
										5	Hatching eggs, broiler parents >20 weeks, at farm/NL Economic (Gr)	Thesgala	kg SO2 eq	0.00224186	0.0022749	0.00240593			5	Soybean, at farm/AR Economic	Agri-footprint - economic allocation	kg PO4--- eq	0.00163194	0.00146828	1.57657e-05
										6	Electricity, high voltage {GR}| electricity production, lignite | Alloc Def, U (Gr_2013)	Thesgala	kg SO2 eq	0.000988859	0.00101122	0.00146593			6	Wastewater from medium density board production {RoW}| treatment of wastewater from medium density fibreboard production, capacity 5E9l/year | Alloc Def, U	Ecoinvent 3 - allocation, default - unit	kg PO4--- eq	0.000519021	0.000530744	0.000769184
										7	Energy, from diesel burned in machinery/RER Economic	Agri-footprint - economic allocation	kg SO2 eq	0.000732664	0.00072059	0.000638048			7	Hatching eggs, broiler parents >20 weeks, at farm/NL Economic (Gr)	Thesgala	kg PO4--- eq	0.000496354	0.000503668	0.000532679
										8	Transport, sea ship, 80000 DWT, 80%LF, long, default/GLO Economic	Agri-footprint - economic allocation	kg SO2 eq	0.000653564	0.000589549	1.49705e-05			8	Wheat grain, at farm/FR Economic_Adusted to Greek conditions	Thesgala	kg PO4--- eq	0.000444011	0.000450553	0.00098134
										9	Wheat grain, at farm/FR Economic_Adusted to Greek conditions	Thesgala	kg SO2 eq	0.000529874	0.000537682	0.00117111			9	Rice, at farm/CN Economic (Gr)	Thesgala	kg PO4--- eq	0.000403323	0.000409266	0.00043284
										10	Transport, truck <10t, EURO4, 80%LF, default/GLO Economic	Agri-footprint - economic allocation	kg SO2 eq	0.000554258	0.000529015	0.000368966			10	Soybean, at farm/US Economic	Agri-footprint - economic allocation	kg PO4--- eq	0.000317558	0.000272098	1.27595e-06
										11	Rice, at farm/CN Economic (Gr)	Thesgala	kg SO2 eq	0.000515051	0.000522641	0.000552744			11	Energy, from diesel burned in machinery/RER Economic	Agri-footprint - economic allocation	kg PO4--- eq	0.000190798	0.000187654	0.000166159
										12	Broiler parents <20 weeks, breeding, at farm/NL Economic (Gr)	Thesgala	kg SO2 eq	0.00046403	0.000470867	0.000497989
										13	Soybean, at farm/US Economic	Agri-footprint - economic allocation	kg SO2 eq	0.000541398	0.000463895	2.17535e-06
										14	Process steam from heavy fuel oil, heat plant, consumption mix, at plant, MJ GR S	ELCD	kg SO2 eq	0.000345246	0.000336341	0.00193902
	Contribution of processes
		Phosphate rock (32% P2O5, 50% CaO) (NPK 0-32-0)/RER Economic			95.7787	95.6277	92.5253				Broiler LW_com_farm_SoyProt (Gr)			0	34.7672	0				Maize, at farm/FR Economic (Gr)			21.7787	23.411	32.9079
		Diesel, from crude oil, consumption mix, at refinery, 200 ppm sulphur EU-15 S System - Copied from ELCD			0.954088	0.958789	1.03144				Maize, at farm/FR Economic (Gr)			11.1086	12.1558	18.567				Broiler LW_com_farm_SoyProt (Gr)			0	21.2334	0
											Soybean, at farm/BR Economic			12.5181	11.6957	0.136366				Spoil from lignite mining {GLO}| treatment of, in surface landfill | Alloc Def, U			11.5271	12.0237	17.402
											Soybean, at farm/AR Economic			8.75066	8.17509	0.0952322				Soybean, at farm/BR Economic			13.0984	12.0218	0.128995
											Hatching eggs, broiler parents >20 weeks, at farm/NL Economic (Gr)			6.92756	7.29928	8.37505				Soybean, at farm/AR Economic			9.15871	8.40522	0.0901082
											Electricity, high voltage {GR}| electricity production, lignite | Alloc Def, U (Gr_2013)			3.05566	3.24461	5.1029				Wastewater from medium density board production {RoW}| treatment of wastewater from medium density fibreboard production, capacity 5E9l/year | Alloc Def, U			2.91283	3.03827	4.39623
											Energy, from diesel burned in machinery/RER Economic			2.264	2.3121	2.22104				Hatching eggs, broiler parents >20 weeks, at farm/NL Economic (Gr)			2.78562	2.88327	3.0445
											Transport, sea ship, 80000 DWT, 80%LF, long, default/GLO Economic			2.01957	1.89164	0.0521121				Wheat grain, at farm/FR Economic_Adusted to Greek conditions			2.49186	2.57921	5.6088
											Wheat grain, at farm/FR Economic_Adusted to Greek conditions			1.63736	1.72522	4.07664				Rice, at farm/CN Economic (Gr)			2.26351	2.34286	2.47387
											Transport, truck <10t, EURO4, 80%LF, default/GLO Economic			1.71271	1.69741	1.28437				Soybean, at farm/US Economic			1.78219	1.55764	0.00729265
											Rice, at farm/CN Economic (Gr)			1.59155	1.67695	1.9241				Energy, from diesel burned in machinery/RER Economic			1.07079	1.07423	0.949671
											Broiler parents <20 weeks, breeding, at farm/NL Economic (Gr)			1.43389	1.51083	1.7335
											Soybean, at farm/US Economic			1.67297	1.48846	0.00757238
											Process steam from heavy fuel oil, heat plant, consumption mix, at plant, MJ GR S			1.06684	1.07919	6.74973
										Calculation:	Compare								Calculation:	Compare
										Results:	Process contribution								Results:	Process contribution
										Product 1:	1 kg Broiler LW_com_farm_control (Gr) (of project Thesgala)								Product 1:	1 kg Broiler LW_com_farm_control (Gr) (of project Thesgala)
										Product 2:	1 kg Broiler LW_com_farm_SoyProt (Gr) (of project Thesgala)								Product 2:	1 kg Broiler LW_com_farm_SoyProt (Gr) (of project Thesgala)
										Product 3:	1 kg Broiler LW_com_farm_GlutenProt (Gr) (of project Thesgala)								Product 3:	1 kg Broiler LW_com_farm_GlutenProt (Gr) (of project Thesgala)
										Method:	CML-IA baseline V3.02 / EU25								Method:	CML-IA baseline V3.02 / EU25
										Indicator:	Characterization								Indicator:	Characterization
										Category:	Acidification								Category:	Eutrophication
										Cut-off:	0.01								Cut-off:	0.01
										Exclude infrastructure processes:	Yes								Exclude infrastructure processes:	Yes
										Exclude long-term emissions:	No								Exclude long-term emissions:	No
										Sorted on item:	Broiler LW_com_farm_GlutenProt (Gr)								Sorted on item:	Broiler LW_com_farm_GlutenProt (Gr)
										Sort order:	Descending								Sort order:	Descending
										No	Process	Project	Unit	Broiler LW_com_farm_control (Gr)	Broiler LW_com_farm_SoyProt (Gr)	Broiler LW_com_farm_GlutenProt (Gr)			No	Process	Project	Unit	Broiler LW_com_farm_control (Gr)	Broiler LW_com_farm_SoyProt (Gr)	Broiler LW_com_farm_GlutenProt (Gr)
											Total of all processes		kg SO2 eq	0.0323615	0.0311661	0.0287274				Total of all processes		kg PO4--- eq	0.0178184	0.0174687	0.0174964
											Remaining processes		kg SO2 eq	0.0222525	0.02083	0.00273382				Remaining processes		kg PO4--- eq	0.0096168	0.00896841	0.001403
										1	Broiler LW_com_farm_GlutenProt (Gr)	Thesgala	kg SO2 eq	0	0	0.0112708			1	Maize, at farm/FR Economic (Gr)	Thesgala	kg PO4--- eq	0.00388062	0.00408959	0.0057577
										2	Maize, at farm/FR Economic (Gr)	Thesgala	kg SO2 eq	0.00359492	0.0037885	0.0053338			2	Broiler LW_com_farm_GlutenProt (Gr)	Thesgala	kg PO4--- eq	0	0	0.00385816
										3	Hatching eggs, broiler parents >20 weeks, at farm/NL Economic (Gr)	Thesgala	kg SO2 eq	0.00224186	0.0022749	0.00240593			3	Spoil from lignite mining {GLO}| treatment of, in surface landfill | Alloc Def, U	Ecoinvent 3 - allocation, default - unit	kg PO4--- eq	0.00205394	0.00210038	0.00304473
										4	Process steam from heavy fuel oil, heat plant, consumption mix, at plant, MJ GR S	ELCD	kg SO2 eq	0.000345246	0.000336341	0.00193902			4	Wheat grain, at farm/FR Economic_Adusted to Greek conditions	Thesgala	kg PO4--- eq	0.000444011	0.000450553	0.00098134
										5	Electricity, high voltage {GR}| electricity production, lignite | Alloc Def, U (Gr_2013)	Thesgala	kg SO2 eq	0.000988859	0.00101122	0.00146593			5	Wastewater from medium density board production {RoW}| treatment of wastewater from medium density fibreboard production, capacity 5E9l/year | Alloc Def, U	Ecoinvent 3 - allocation, default - unit	kg PO4--- eq	0.000519021	0.000530744	0.000769184
										6	Wheat grain, at farm/FR Economic_Adusted to Greek conditions	Thesgala	kg SO2 eq	0.000529874	0.000537682	0.00117111			6	Hatching eggs, broiler parents >20 weeks, at farm/NL Economic (Gr)	Thesgala	kg PO4--- eq	0.000496354	0.000503668	0.000532679
										7	Energy, from diesel burned in machinery/RER Economic	Agri-footprint - economic allocation	kg SO2 eq	0.000732664	0.00072059	0.000638048			7	Rice, at farm/CN Economic (Gr)	Thesgala	kg PO4--- eq	0.000403323	0.000409266	0.00043284
										8	Rice, at farm/CN Economic (Gr)	Thesgala	kg SO2 eq	0.000515051	0.000522641	0.000552744			8	Wheat grain, at farm/FR Economic	Agri-footprint - economic allocation	kg PO4--- eq	0.00011006	0.000111682	0.000270206
										9	Broiler parents <20 weeks, breeding, at farm/NL Economic (Gr)	Thesgala	kg SO2 eq	0.00046403	0.000470867	0.000497989			9	Nitric acid, in water (60% HNO3) (NPK 13.2-0-0), at plant/RER Economic	Agri-footprint - economic allocation	kg PO4--- eq	0.000150163	0.000156965	0.000232925
										10	Transport, truck <10t, EURO4, 80%LF, default/GLO Economic	Agri-footprint - economic allocation	kg SO2 eq	0.000554258	0.000529015	0.000368966			10	Lignite ash {RoW}| treatment of lignite ash, municipal incineration | Alloc Def, U	Ecoinvent 3 - allocation, default - unit	kg PO4--- eq	0.000144142	0.000147401	0.000213677
										11	Wheat grain, at farm/FR Economic	Agri-footprint - economic allocation	kg SO2 eq	0.000142261	0.000144357	0.000349262
	Contribution of processes
											Broiler LW_com_farm_GlutenProt (Gr)			0	0	39.2335				Maize, at farm/FR Economic (Gr)			21.7787	23.411	32.9079
											Maize, at farm/FR Economic (Gr)			11.1086	12.1558	18.567				Broiler LW_com_farm_GlutenProt (Gr)			0	0	22.0511
											Hatching eggs, broiler parents >20 weeks, at farm/NL Economic (Gr)			6.92756	7.29928	8.37505				Spoil from lignite mining {GLO}| treatment of, in surface landfill | Alloc Def, U			11.5271	12.0237	17.402
											Process steam from heavy fuel oil, heat plant, consumption mix, at plant, MJ GR S			1.06684	1.07919	6.74973				Wheat grain, at farm/FR Economic_Adusted to Greek conditions			2.49186	2.57921	5.6088
											Electricity, high voltage {GR}| electricity production, lignite | Alloc Def, U (Gr_2013)			3.05566	3.24461	5.1029				Wastewater from medium density board production {RoW}| treatment of wastewater from medium density fibreboard production, capacity 5E9l/year | Alloc Def, U			2.91283	3.03827	4.39623
											Wheat grain, at farm/FR Economic_Adusted to Greek conditions			1.63736	1.72522	4.07664				Hatching eggs, broiler parents >20 weeks, at farm/NL Economic (Gr)			2.78562	2.88327	3.0445
											Energy, from diesel burned in machinery/RER Economic			2.264	2.3121	2.22104				Rice, at farm/CN Economic (Gr)			2.26351	2.34286	2.47387
											Rice, at farm/CN Economic (Gr)			1.59155	1.67695	1.9241				Wheat grain, at farm/FR Economic			0.617675	0.639327	1.54435
											Broiler parents <20 weeks, breeding, at farm/NL Economic (Gr)			1.43389	1.51083	1.7335				Nitric acid, in water (60% HNO3) (NPK 13.2-0-0), at plant/RER Economic			0.84274	0.898549	1.33127
											Transport, truck <10t, EURO4, 80%LF, default/GLO Economic			1.71271	1.69741	1.28437				Lignite ash {RoW}| treatment of lignite ash, municipal incineration | Alloc Def, U			0.808951	0.843804	1.22126
											Wheat grain, at farm/FR Economic			0.4396	0.463188	1.21578
	Calculation:	Compare								Calculation:	Compare								Calculation:	Compare
	Results:	Process contribution								Results:	Process contribution								Results:	Process contribution
	Product 1:	1 kg Broiler LW_com_farm_control (Gr) (of project Thesgala)								Product 1:	1 kg Broiler LW_com_farm_control (Gr) (of project Thesgala)								Product 1:	1 kg Broiler LW_com_farm_control (Gr) (of project Thesgala)
	Product 2:	1 kg Broiler LW_com_farm_SoyProt (Gr) (of project Thesgala)								Product 2:	1 kg Broiler LW_com_farm_SoyProt (Gr) (of project Thesgala)								Product 2:	1 kg Broiler LW_com_farm_SoyProt (Gr) (of project Thesgala)
	Product 3:	1 kg Broiler LW_com_farm_GlutenProt (Gr) (of project Thesgala)								Product 3:	1 kg Broiler LW_com_farm_GlutenProt (Gr) (of project Thesgala)								Product 3:	1 kg Broiler LW_com_farm_GlutenProt (Gr) (of project Thesgala)
	Method:	ReCiPe Midpoint (H) V1.11 / Europe Recipe H								Method:	ReCiPe Midpoint (H) V1.11 / Europe Recipe H								Method:	ReCiPe Midpoint (H) V1.11 / Europe Recipe H
	Indicator:	Characterization								Indicator:	Characterization								Indicator:	Characterization
	Category:	Photochemical oxidant formation								Category:	Agricultural land occupation								Category:	Natural land transformation
	Cut-off:	0.01								Cut-off:	0.01								Cut-off:	0.01
	Exclude infrastructure processes:	Yes								Exclude infrastructure processes:	Yes								Exclude infrastructure processes:	Yes
	Exclude long-term emissions:	No								Exclude long-term emissions:	No								Exclude long-term emissions:	No
	Sorted on item:	Broiler LW_com_farm_control (Gr)								Sorted on item:	Broiler LW_com_farm_control (Gr)								Sorted on item:	Broiler LW_com_farm_control (Gr)
	Sort order:	Descending								Sort order:	Descending								Sort order:	Descending
	No	Process	Project	Unit	Broiler LW_com_farm_control (Gr)	Broiler LW_com_farm_SoyProt (Gr)	Broiler LW_com_farm_GlutenProt (Gr)			No	Process	Project	Unit	Broiler LW_com_farm_control (Gr)	Broiler LW_com_farm_SoyProt (Gr)	Broiler LW_com_farm_GlutenProt (Gr)			No	Process	Project	Unit	Broiler LW_com_farm_control (Gr)	Broiler LW_com_farm_SoyProt (Gr)	Broiler LW_com_farm_GlutenProt (Gr)
		Total of all processes		kg NMVOC	0.00542098	0.0051895	0.0038616				Total of all processes		m2a	3.5464	3.35498	1.86519				Total of all processes		m2	0.0515574	0.0463922	0.000533004
		Remaining processes		kg NMVOC	0.000714895	0.000699191	0.000687816				Remaining processes		m2a	0.0915968	0.0929681	0.134397				Remaining processes		m2	3.25316e-05	3.3017e-05	3.50503e-05
	1	Energy, from diesel burned in machinery/RER Economic	Agri-footprint - economic allocation	kg NMVOC	0.0016111	0.00158455	0.00140304		0.0215779	1	Soybean, at farm/BR Economic	Agri-footprint - economic allocation	m2a	1.08479	0.976086	0.0104901		0.000497953	1	Soybean, at farm/AR Economic	Agri-footprint - economic allocation	m2	0.0319954	0.0287868	0.000309099
	2	Transport, truck <10t, EURO4, 80%LF, default/GLO Economic	Agri-footprint - economic allocation	kg NMVOC	0.00112013	0.00106912	0.000745663			2	Soybean, at farm/AR Economic	Agri-footprint - economic allocation	m2a	1.07137	0.963928	0.0103502			2	Soybean, at farm/BR Economic	Agri-footprint - economic allocation	m2	0.0195295	0.0175725	0.000188854
	3	Transport, sea ship, 80000 DWT, 80%LF, long, default/GLO Economic	Agri-footprint - economic allocation	kg NMVOC	0.000679552	0.000612992	1.55658e-05			3	Maize, at farm/FR Economic (Gr)	Thesgala	m2a	0.848819	0.894527	1.2594
	4	Transport, truck >20t, EURO4, 50%LF, default/GLO Economic	Agri-footprint - economic allocation	kg NMVOC	0.000240521	0.000223131	6.34138e-05			4	Soybean, at farm/US Economic	Agri-footprint - economic allocation	m2a	0.18356	0.157282	0.000737546
	5	Electricity, high voltage {GR}| electricity production, lignite | Alloc Def, U (Gr_2013)	Thesgala	kg NMVOC	0.000233894	0.000239182	0.000346735			5	Wheat grain, at farm/FR Economic_Adusted to Greek conditions	Thesgala	m2a	0.144301	0.146428	0.318931
	6	Diesel, from crude oil, consumption mix, at refinery, 200 ppm sulphur EU-15 S System - Copied from ELCD	Agri-footprint - economic allocation	kg NMVOC	0.000155264	0.000149781	0.000111672			6	Rice, at farm/CN Economic (Gr)	Thesgala	m2a	0.0787829	0.0799438	0.0845485
	7	Transport, freight train, diesel, bulk, 50%LF, hilly terrain, default/GLO Economic	Agri-footprint - economic allocation	kg NMVOC	0.000154961	0.000137968	3.47483e-05			7	Sunflower seed, at farm/FR Economic (Gr)	Thesgala	m2a	0.04318	0.0438163	0.0463401
	8	Soybean meal, from crushing (solvent), at plant/BR Economic_WB	Thesgala	kg NMVOC	0.000138996	0.000126284	0
	9	Soybean meal, from crushing (solvent), at plant/AR Economic_WB	Thesgala	kg NMVOC	0.000138996	0.000126284	0
	10	Process steam from natural gas, heat plant, consumption mix, at plant, MJ EU-27 S System - Copied from ELCD	Agri-footprint - economic allocation	kg NMVOC	8.44926e-05	7.88453e-05	2.47061e-05
	11	Transport, sea ship, 80000 DWT, 80%LF, middle, default/GLO Economic	Agri-footprint - economic allocation	kg NMVOC	8.28253e-05	7.85086e-05	6.11641e-05
	12	Process steam from heavy fuel oil, heat plant, consumption mix, at plant, MJ GR S	ELCD	kg NMVOC	6.53582e-05	6.36723e-05	0.000367074
	Contribution of processes
		Energy, from diesel burned in machinery/RER Economic			29.7197	30.5337	36.3332		65.9745		Soybean, at farm/BR Economic			30.5885	29.0936	0.562416		99.9369		Soybean, at farm/AR Economic			62.0579	62.0508	57.992
		Transport, truck <10t, EURO4, 80%LF, default/GLO Economic			20.6629	20.6015	19.3097				Soybean, at farm/AR Economic			30.2101	28.7313	0.554915				Soybean, at farm/BR Economic			37.879	37.878	35.432
		Transport, sea ship, 80000 DWT, 80%LF, long, default/GLO Economic			12.5356	11.8122	0.403091				Maize, at farm/FR Economic (Gr)			23.9347	26.6627	67.5211
		Transport, truck >20t, EURO4, 50%LF, default/GLO Economic			4.43685	4.29966	1.64216				Soybean, at farm/US Economic			5.17595	4.68803	0.0395426
		Electricity, high voltage {GR}| electricity production, lignite | Alloc Def, U (Gr_2013)			4.31461	4.60896	8.97907				Wheat grain, at farm/FR Economic_Adusted to Greek conditions			4.06895	4.36449	17.0991
		Diesel, from crude oil, consumption mix, at refinery, 200 ppm sulphur EU-15 S System - Copied from ELCD			2.86413	2.88622	2.89185				Rice, at farm/CN Economic (Gr)			2.22149	2.38284	4.53296
		Transport, freight train, diesel, bulk, 50%LF, hilly terrain, default/GLO Economic			2.85854	2.65859	0.899842				Sunflower seed, at farm/FR Economic (Gr)			1.21757	1.30601	2.48447
		Soybean meal, from crushing (solvent), at plant/BR Economic_WB			2.56403	2.43346	0
		Soybean meal, from crushing (solvent), at plant/AR Economic_WB			2.56403	2.43346	0
		Process steam from natural gas, heat plant, consumption mix, at plant, MJ EU-27 S System - Copied from ELCD			1.55862	1.51932	0.639788
		Transport, sea ship, 80000 DWT, 80%LF, middle, default/GLO Economic			1.52787	1.51283	1.58391
		Process steam from heavy fuel oil, heat plant, consumption mix, at plant, MJ GR S			1.20565	1.22694	9.50575
	Calculation:	Compare								Calculation:	Compare								Calculation:	Compare
	Results:	Process contribution								Results:	Process contribution								Results:	Process contribution
	Product 1:	1 kg Broiler LW_com_farm_control (Gr) (of project Thesgala)								Product 1:	1 kg Broiler LW_com_farm_control (Gr) (of project Thesgala)								Product 1:	1 kg Broiler LW_com_farm_control (Gr) (of project Thesgala)
	Product 2:	1 kg Broiler LW_com_farm_SoyProt (Gr) (of project Thesgala)								Product 2:	1 kg Broiler LW_com_farm_SoyProt (Gr) (of project Thesgala)								Product 2:	1 kg Broiler LW_com_farm_SoyProt (Gr) (of project Thesgala)
	Product 3:	1 kg Broiler LW_com_farm_GlutenProt (Gr) (of project Thesgala)								Product 3:	1 kg Broiler LW_com_farm_GlutenProt (Gr) (of project Thesgala)								Product 3:	1 kg Broiler LW_com_farm_GlutenProt (Gr) (of project Thesgala)
	Method:	ReCiPe Midpoint (H) V1.11 / Europe Recipe H								Method:	ReCiPe Midpoint (H) V1.11 / Europe Recipe H								Method:	ReCiPe Midpoint (H) V1.11 / Europe Recipe H
	Indicator:	Characterization								Indicator:	Characterization								Indicator:	Characterization
	Category:	Photochemical oxidant formation								Category:	Agricultural land occupation								Category:	Natural land transformation
	Cut-off:	0.01								Cut-off:	0.01								Cut-off:	0.01
	Exclude infrastructure processes:	Yes								Exclude infrastructure processes:	Yes								Exclude infrastructure processes:	Yes
	Exclude long-term emissions:	No								Exclude long-term emissions:	No								Exclude long-term emissions:	No
	Sorted on item:	Broiler LW_com_farm_GlutenProt (Gr)								Sorted on item:	Broiler LW_com_farm_GlutenProt (Gr)								Sorted on item:	Broiler LW_com_farm_GlutenProt (Gr)
	Sort order:	Descending								Sort order:	Descending								Sort order:	Descending
	No	Process	Project	Unit	Broiler LW_com_farm_control (Gr)	Broiler LW_com_farm_SoyProt (Gr)	Broiler LW_com_farm_GlutenProt (Gr)			No	Process	Project	Unit	Broiler LW_com_farm_control (Gr)	Broiler LW_com_farm_SoyProt (Gr)	Broiler LW_com_farm_GlutenProt (Gr)			No	Process	Project	Unit	Broiler LW_com_farm_control (Gr)	Broiler LW_com_farm_SoyProt (Gr)	Broiler LW_com_farm_GlutenProt (Gr)
		Total of all processes		kg NMVOC	0.00542098	0.0051895	0.0038616				Total of all processes		m2a	3.5464	3.35498	1.86519				Total of all processes		m2	0.0515574	0.0463922	0.000533004
		Remaining processes		kg NMVOC	0.00182279	0.00169068	0.00060748				Remaining processes		m2a	2.40604	2.16462	0.0939262				Remaining processes		m2	9.66179e-07	9.91612e-07	1.44448e-06
	1	Energy, from diesel burned in machinery/RER Economic	Agri-footprint - economic allocation	kg NMVOC	0.0016111	0.00158455	0.00140304			1	Maize, at farm/FR Economic (Gr)	Thesgala	m2a	0.848819	0.894527	1.2594			1	Soybean, at farm/AR Economic	Agri-footprint - economic allocation	m2	0.0319954	0.0287868	0.000309099
	2	Transport, truck <10t, EURO4, 80%LF, default/GLO Economic	Agri-footprint - economic allocation	kg NMVOC	0.00112013	0.00106912	0.000745663			2	Wheat grain, at farm/FR Economic_Adusted to Greek conditions	Thesgala	m2a	0.144301	0.146428	0.318931			2	Soybean, at farm/BR Economic	Agri-footprint - economic allocation	m2	0.0195295	0.0175725	0.000188854
	3	Process steam from heavy fuel oil, heat plant, consumption mix, at plant, MJ GR S	ELCD	kg NMVOC	6.53582e-05	6.36723e-05	0.000367074			3	Rice, at farm/CN Economic (Gr)	Thesgala	m2a	0.0787829	0.0799438	0.0845485			3	Oil palm fruit bunch, at farm/ID Economic	Agri-footprint - economic allocation	m2	2.44581e-05	2.48185e-05	2.6248e-05
	4	Electricity, high voltage {GR}| electricity production, lignite | Alloc Def, U (Gr_2013)	Thesgala	kg NMVOC	0.000233894	0.000239182	0.000346735			4	Wheat grain, at farm/FR Economic	Agri-footprint - economic allocation	m2a	0.0252738	0.0256462	0.0620492			4	Oil palm fruit bunch, at farm/MY Economic	Agri-footprint - economic allocation	m2	7.7666e-06	7.88104e-06	8.33498e-06
	5	Diesel, from crude oil, consumption mix, at refinery, 200 ppm sulphur EU-15 S System - Copied from ELCD	Agri-footprint - economic allocation	kg NMVOC	0.000155264	0.000149781	0.000111672			5	Sunflower seed, at farm/FR Economic (Gr)	Thesgala	m2a	0.04318	0.0438163	0.0463401			5	Lignite {RER}| mine operation | Alloc Def, U	Ecoinvent 3 - allocation, default - unit	m2	4.19352e-06	4.28832e-06	6.2165e-06
	6	Transport, sea ship, 10000 DWT, 80%LF, short, default/GLO Economic	Agri-footprint - economic allocation	kg NMVOC	2.93379e-05	2.97702e-05	6.67622e-05												6	Process-specific burdens, slag landfill {RoW}| processing | Alloc Def, U	Ecoinvent 3 - allocation, default - unit	m2	-4.85275e-06	-4.96246e-06	-7.1937e-06
	7	Transport, truck >20t, EURO4, 50%LF, default/GLO Economic	Agri-footprint - economic allocation	kg NMVOC	0.000240521	0.000223131	6.34138e-05
	8	Transport, sea ship, 80000 DWT, 80%LF, middle, default/GLO Economic	Agri-footprint - economic allocation	kg NMVOC	8.28253e-05	7.85086e-05	6.11641e-05
	9	Electricity, high voltage {GR}| electricity production, oil | Alloc Def, U (Gr_2013)	Thesgala	kg NMVOC	3.3684e-05	3.44456e-05	4.99347e-05
	10	Electricity, high voltage {GR}| electricity production, natural gas, at conventional power plant | Alloc Def, U (Gr_2013)	Thesgala	kg NMVOC	2.60776e-05	2.66672e-05	3.86587e-05
	Contribution of processes
		Energy, from diesel burned in machinery/RER Economic			29.7197	30.5337	36.3332				Maize, at farm/FR Economic (Gr)			23.9347	26.6627	67.5211				Soybean, at farm/AR Economic			62.0579	62.0508	57.992
		Transport, truck <10t, EURO4, 80%LF, default/GLO Economic			20.6629	20.6015	19.3097				Wheat grain, at farm/FR Economic_Adusted to Greek conditions			4.06895	4.36449	17.0991				Soybean, at farm/BR Economic			37.879	37.878	35.432
		Process steam from heavy fuel oil, heat plant, consumption mix, at plant, MJ GR S			1.20565	1.22694	9.50575				Rice, at farm/CN Economic (Gr)			2.22149	2.38284	4.53296				Oil palm fruit bunch, at farm/ID Economic			0.0474386	0.0534971	4.92455
		Electricity, high voltage {GR}| electricity production, lignite | Alloc Def, U (Gr_2013)			4.31461	4.60896	8.97907				Wheat grain, at farm/FR Economic			0.712661	0.764423	3.32669				Oil palm fruit bunch, at farm/MY Economic			0.015064	0.0169878	1.56378
		Diesel, from crude oil, consumption mix, at refinery, 200 ppm sulphur EU-15 S System - Copied from ELCD			2.86413	2.88622	2.89185				Sunflower seed, at farm/FR Economic (Gr)			1.21757	1.30601	2.48447				Lignite {RER}| mine operation | Alloc Def, U			0.00813368	0.00924362	1.16632
		Transport, sea ship, 10000 DWT, 80%LF, short, default/GLO Economic			0.541192	0.573662	1.72887													Process-specific burdens, slag landfill {RoW}| processing | Alloc Def, U			-0.00941232	-0.0106967	-1.34965
		Transport, truck >20t, EURO4, 50%LF, default/GLO Economic			4.43685	4.29966	1.64216
		Transport, sea ship, 80000 DWT, 80%LF, middle, default/GLO Economic			1.52787	1.51283	1.58391
		Electricity, high voltage {GR}| electricity production, oil | Alloc Def, U (Gr_2013)			0.621363	0.663754	1.29311
		Electricity, high voltage {GR}| electricity production, natural gas, at conventional power plant | Alloc Def, U (Gr_2013)			0.481049	0.513868	1.00111
	Calculation:	Compare								Calculation:	Compare								Calculation:	Compare								Calculation:	Compare								Calculation:	Compare								Calculation:	Compare
	Results:	Process contribution								Results:	Process contribution								Results:	Process contribution								Results:	Process contribution								Results:	Process contribution								Results:	Process contribution
	Product 1:	1 kg Broiler LW_com_farm_control (Gr) (of project Thesgala)								Product 1:	1 kg Broiler LW_com_farm_control (Gr) (of project Thesgala)								Product 1:	1 kg Broiler LW_com_farm_control (Gr) (of project Thesgala)								Product 1:	1 kg Broiler LW_com_farm_control (Gr) (of project Thesgala)								Product 1:	1 kg Broiler LW_com_farm_control (Gr) (of project Thesgala)								Product 1:	1 kg Broiler LW_com_farm_control (Gr) (of project Thesgala)
	Product 2:	1 kg Broiler LW_com_farm_SoyProt (Gr) (of project Thesgala)								Product 2:	1 kg Broiler LW_com_farm_SoyProt (Gr) (of project Thesgala)								Product 2:	1 kg Broiler LW_com_farm_SoyProt (Gr) (of project Thesgala)								Product 2:	1 kg Broiler LW_com_farm_SoyProt (Gr) (of project Thesgala)								Product 2:	1 kg Broiler LW_com_farm_SoyProt (Gr) (of project Thesgala)								Product 2:	1 kg Broiler LW_com_farm_SoyProt (Gr) (of project Thesgala)
	Product 3:	1 kg Broiler LW_com_farm_GlutenProt (Gr) (of project Thesgala)								Product 3:	1 kg Broiler LW_com_farm_GlutenProt (Gr) (of project Thesgala)								Product 3:	1 kg Broiler LW_com_farm_GlutenProt (Gr) (of project Thesgala)								Product 3:	1 kg Broiler LW_com_farm_GlutenProt (Gr) (of project Thesgala)								Product 3:	1 kg Broiler LW_com_farm_GlutenProt (Gr) (of project Thesgala)								Product 3:	1 kg Broiler LW_com_farm_GlutenProt (Gr) (of project Thesgala)
	Method:	Cumulative Energy Demand V1.09 / Cumulative energy demand								Method:	Cumulative Energy Demand V1.09 / Cumulative energy demand								Method:	Cumulative Energy Demand V1.09 / Cumulative energy demand								Method:	Cumulative Energy Demand V1.09 / Cumulative energy demand								Method:	Cumulative Energy Demand V1.09 / Cumulative energy demand								Method:	Cumulative Energy Demand V1.09 / Cumulative energy demand
	Indicator:	Characterization								Indicator:	Characterization								Indicator:	Characterization								Indicator:	Characterization								Indicator:	Characterization								Indicator:	Characterization
	Category:	Non renewable, fossil								Category:	Non-renewable, nuclear								Category:	Non-renewable, biomass								Category:	Renewable, biomass								Category:	Renewable, wind, solar, geothe								Category:	Renewable, water
	Cut-off:	0.01								Cut-off:	0.01								Cut-off:	0.01								Cut-off:	0.01								Cut-off:	0.01								Cut-off:	0.01
	Exclude infrastructure processes:	Yes								Exclude infrastructure processes:	Yes								Exclude infrastructure processes:	Yes								Exclude infrastructure processes:	Yes								Exclude infrastructure processes:	Yes								Exclude infrastructure processes:	Yes
	Exclude long-term emissions:	No								Exclude long-term emissions:	No								Exclude long-term emissions:	No								Exclude long-term emissions:	No								Exclude long-term emissions:	No								Exclude long-term emissions:	No
	Sorted on item:	Broiler LW_com_farm_control (Gr)								Sorted on item:	Broiler LW_com_farm_control (Gr)								Sorted on item:	Broiler LW_com_farm_control (Gr)								Sorted on item:	Broiler LW_com_farm_control (Gr)								Sorted on item:	Broiler LW_com_farm_control (Gr)								Sorted on item:	Broiler LW_com_farm_control (Gr)
	Sort order:	Descending								Sort order:	Descending								Sort order:	Descending								Sort order:	Descending								Sort order:	Descending								Sort order:	Descending
	No	Process	Project	Unit	Broiler LW_com_farm_control (Gr)	Broiler LW_com_farm_SoyProt (Gr)	Broiler LW_com_farm_GlutenProt (Gr)			No	Process	Project	Unit	Broiler LW_com_farm_control (Gr)	Broiler LW_com_farm_SoyProt (Gr)	Broiler LW_com_farm_GlutenProt (Gr)			No	Process	Project	Unit	Broiler LW_com_farm_control (Gr)	Broiler LW_com_farm_SoyProt (Gr)	Broiler LW_com_farm_GlutenProt (Gr)			No	Process	Project	Unit	Broiler LW_com_farm_control (Gr)	Broiler LW_com_farm_SoyProt (Gr)	Broiler LW_com_farm_GlutenProt (Gr)			No	Process	Project	Unit	Broiler LW_com_farm_control (Gr)	Broiler LW_com_farm_SoyProt (Gr)	Broiler LW_com_farm_GlutenProt (Gr)			No	Process	Project	Unit
		Total of all processes		MJ	14.1784	13.9434	14.7251				Total of all processes		MJ	0.247904	0.248981	0.310366				Total of all processes		MJ	0.000321813	0.000329053	0.000476267				Total of all processes		MJ	0.0220456	0.0225301	0.0323954				Total of all processes		MJ	0.0957707	0.0970971	0.132368				Total of all processes		MJ
		Remaining processes		MJ	1.05037	1.02876	0.95183				Remaining processes		MJ	0.0104356	0.0100265	0.00870592				Remaining processes		MJ	2.22637e-07	2.27649e-07	3.29569e-07				Remaining processes		MJ	0.00286127	0.00292179	0.00416903				Remaining processes		MJ	0.00616676	0.00610742	0.00662944				Remaining processes		MJ
	1	Diesel, from crude oil, consumption mix, at refinery, 200 ppm sulphur EU-15 S System - Copied from ELCD	Agri-footprint - economic allocation	MJ	5.08458	4.90502	3.65702			1	Uranium ore, as U {RNA}| uranium mine operation, underground | Alloc Def, U	Ecoinvent 3 - allocation, default - unit	MJ	0.0593736	0.0606936	0.0875277			1	Land tenure, arable land, measured as carbon net primary productivity {BR}| clear-cutting, primary forest to arable land | Alloc Def, U	Ecoinvent 3 - allocation, default - unit	MJ	0.000293881	0.000300515	0.000435418			1	Electricity, high voltage {GR}| heat and power co-generation, biogas, gas engine | Alloc Def, U	Ecoinvent 3 - allocation, default - unit	MJ	0.0020617	0.00210832	0.00305636			1	Electricity, high voltage {GR}| electricity production, wind, >3MW turbine, onshore | Alloc Def, U	Ecoinvent 3 - allocation, default - unit	MJ	0.0357438	0.0365519	0.0529882			1	Electricity from hydroelectric power plant, AC, production mix, at power plant, < 1kV RER S System - Copied from ELCD	Agri-footprint - economic allocation	MJ
	2	Lignite {RER}| mine operation | Alloc Def, U	Ecoinvent 3 - allocation, default - unit	MJ	2.80512	2.86854	4.15834			2	Uranium ore, as U {RoW}| uranium mine operation, underground | Alloc Def, U	Ecoinvent 3 - allocation, default - unit	MJ	0.0560483	0.0572944	0.0826255			2	Land tenure, arable land, measured as carbon net primary productivity {MY}| clear-cutting, primary forest to arable land | Alloc Def, U	Ecoinvent 3 - allocation, default - unit	MJ	2.77094e-05	2.83104e-05	4.05196e-05			2	Wood chips, wet, measured as dry mass {RoW}| hardwood forestry, birch, sustainable forest management | Alloc Def, U	Ecoinvent 3 - allocation, default - unit	MJ	0.00198419	0.00202509	0.00285457			2	Electricity, high voltage {GR}| electricity production, wind, 1-3MW turbine, onshore | Alloc Def, U	Ecoinvent 3 - allocation, default - unit	MJ	0.0247824	0.0253427	0.0367385			2	Electricity, high voltage {GR}| electricity production, hydro, run-of-river | Alloc Def, U	Ecoinvent 3 - allocation, default - unit	MJ
	3	Process steam from natural gas, heat plant, consumption mix, at plant, MJ EU-27 S System - Copied from ELCD	Agri-footprint - economic allocation	MJ	0.867099	0.809144	0.253544			3	Diesel, from crude oil, consumption mix, at refinery, 200 ppm sulphur EU-15 S System - Copied from ELCD	Agri-footprint - economic allocation	MJ	0.0256908	0.0247835	0.0184778												3	Wood chips, wet, measured as dry mass {SE}| hardwood forestry, birch, sustainable forest management | Alloc Def, U	Ecoinvent 3 - allocation, default - unit	MJ	0.00188229	0.00192426	0.00277753			3	Electricity, high voltage {GR}| electricity production, wind, <1MW turbine, onshore | Alloc Def, U	Ecoinvent 3 - allocation, default - unit	MJ	0.0189045	0.0193319	0.0280249			3	Diesel, from crude oil, consumption mix, at refinery, 200 ppm sulphur EU-15 S System - Copied from ELCD	Agri-footprint - economic allocation	MJ
	4	Natural gas, from onshore and offshore prod. incl. pipeline and LNG transport, consumption mix, EU-27 S System - Copied from ELCD	Agri-footprint - economic allocation	MJ	0.702343	0.732049	1.0598			4	Uranium ore, as U {RoW}| uranium mine operation, open cast | Alloc Def, U	Ecoinvent 3 - allocation, default - unit	MJ	0.0221374	0.0226296	0.0326347												4	Pulpwood, softwood, measured as solid wood under bark {RoW}| softwood forestry, spruce, sustainable forest management | Alloc Def, U	Ecoinvent 3 - allocation, default - unit	MJ	0.00162142	0.001658	0.00240216			4	Electricity, high voltage {IT}| electricity production, geothermal | Alloc Def, U	Ecoinvent 3 - allocation, default - unit	MJ	0.00464418	0.00474891	0.00687882			4	Electricity, high voltage {BG}| electricity production, hydro, run-of-river | Alloc Def, U	Ecoinvent 3 - allocation, default - unit	MJ
	5	Natural gas, high pressure {RU}| natural gas production | Alloc Def, U	Ecoinvent 3 - allocation, default - unit	MJ	0.581568	0.594711	0.862022			5	Uranium ore, as U {RNA}| uranium mine operation, open cast | Alloc Def, U	Ecoinvent 3 - allocation, default - unit	MJ	0.0154418	0.0157851	0.022764												5	Pulpwood, softwood, measured as solid wood under bark {RoW}| softwood forestry, pine, sustainable forest management | Alloc Def, U	Ecoinvent 3 - allocation, default - unit	MJ	0.00149481	0.00152854	0.00221459			5	Electricity from wind power, AC, production mix, at wind turbine, < 1kV RER S System - Copied from ELCD	Agri-footprint - economic allocation	MJ	0.00436713	0.00389331	0.000272162
	6	Heavy fuel oil, from crude oil, consumption mix, at refinery EU-15 S System - Copied from ELCD	Agri-footprint - economic allocation	MJ	0.502507	0.458615	0.099027			6	Crushed stone 16/32, open pit mining, production mix, at plant, undried RER S System - Copied from ELCD	Agri-footprint - economic allocation	MJ	0.0134825	0.0127541	0.00639198												6	Soybean {RoW}| production | Alloc Def, U	Ecoinvent 3 - allocation, default - unit	MJ	0.00148617	0.00151971	0.00220192			6	Diesel, from crude oil, consumption mix, at refinery, 200 ppm sulphur EU-15 S System - Copied from ELCD	Agri-footprint - economic allocation	MJ	0.00116198	0.00112095	0.000835741
	7	Petroleum {RoW}| petroleum and gas production, on-shore | Alloc Def, U	Ecoinvent 3 - allocation, default - unit	MJ	0.484682	0.487767	0.545742			7	Electricity mix, AC, consumption mix, at consumer, 1kV - 60kV EU-27 S System - Copied from ELCD	Agri-footprint - economic allocation	MJ	0.0112322	0.0114195	0.0148421												7	Soybean, organic {RoW}| production | Alloc Def, U	Ecoinvent 3 - allocation, default - unit	MJ	0.000987542	0.00100985	0.00146353
	8	Petroleum {RME}| production, onshore | Alloc Def, U	Ecoinvent 3 - allocation, default - unit	MJ	0.479048	0.482097	0.539398			8	Electricity mix, AC, consumption mix, at consumer, < 1kV FR S System - Copied from ELCD	Agri-footprint - economic allocation	MJ	0.00864375	0.00877112	0.016277												8	Wood chips, wet, measured as dry mass {RoW}| softwood forestry, spruce, sustainable forest management | Alloc Def, U	Ecoinvent 3 - allocation, default - unit	MJ	0.000873698	0.000891707	0.00125695
	9	Electricity, natural gas, at power plant/US System - Copied from USLCI	Agri-footprint - economic allocation	MJ	0.359768	0.324219	0.00620801			9	Heat, from resid. heating systems from LFO, consumption mix, at consumer, temperature of 55°C EU-27 S	ELCD	MJ	0.00532069	0.00539909	0.00571008												9	Wood chips, wet, measured as dry mass {SE}| softwood forestry, spruce, sustainable forest management | Alloc Def, U	Ecoinvent 3 - allocation, default - unit	MJ	0.000835565	0.000854196	0.00123297
	10	Heat, from resid. heating systems from LFO, consumption mix, at consumer, temperature of 55°C EU-27 S	ELCD	MJ	0.293173	0.297493	0.314628			10	Sulphur, from crude oil, consumption mix, at refinery, elemental sulphur EU-15 S System - Copied from ELCD	Agri-footprint - economic allocation	MJ	0.00498743	0.00483518	0.00378039												10	Wood chips, wet, measured as dry mass {RoW}| softwood forestry, pine, sustainable forest management | Alloc Def, U	Ecoinvent 3 - allocation, default - unit	MJ	0.000806788	0.000823418	0.00116069
	11	Process steam from heavy fuel oil, heat plant, consumption mix, at plant, MJ GR S	ELCD	MJ	0.286924	0.279523	1.61146			11	Process steam from natural gas, heat plant, consumption mix, at plant, MJ EU-27 S System - Copied from ELCD	Agri-footprint - economic allocation	MJ	0.0042329	0.00394999	0.00123772												11	Wood chips, wet, measured as dry mass {SE}| softwood forestry, pine, sustainable forest management | Alloc Def, U	Ecoinvent 3 - allocation, default - unit	MJ	0.000770835	0.000788023	0.00113746
	12	Sulphur, from crude oil, consumption mix, at refinery, elemental sulphur EU-15 S System - Copied from ELCD	Agri-footprint - economic allocation	MJ	0.274355	0.26598	0.207957			12	Electricity mix, AC, consumption mix, at consumer, < 1kV DE S System - Copied from ELCD	Agri-footprint - economic allocation	MJ	0.00410522	0.00416571	0.00440566												12	Grass silage, Swiss integrated production {CH}| grass silage production, Swiss integrated production, intensive | Alloc Def, U	Ecoinvent 3 - allocation, default - unit	MJ	0.000701439	0.000717282	0.0010395
	13	Petroleum {RU}| production, onshore | Alloc Def, U	Ecoinvent 3 - allocation, default - unit	MJ	0.20913	0.210461	0.235476			13	Polypropylene fibres (PP), crude oil based, production mix, at plant, PP granulate without additives EU-27 S System - Copied from ELCD	Agri-footprint - economic allocation	MJ	0.00344317	0.00333418	0.00249054												13	Wood chips, wet, measured as dry mass {DE}| hardwood forestry, beech, sustainable forest management | Alloc Def, U	Ecoinvent 3 - allocation, default - unit	MJ	0.000648715	0.00066318	0.000957254
	14	Petroleum {RoW}| petroleum and gas production, off-shore | Alloc Def, U	Ecoinvent 3 - allocation, default - unit	MJ	0.197733	0.198992	0.222644			14	Waste water - untreated, organic contaminated EU-27 S System - Copied from ELCD	Agri-footprint - economic allocation	MJ	0.00332892	0.00313977	0.00249467												14	Pulpwood, hardwood, measured as solid wood under bark {RoW}| hardwood forestry, birch, sustainable forest management | Alloc Def, U	Ecoinvent 3 - allocation, default - unit	MJ	0.000612822	0.000626629	0.000907469
																												15	Sawlog and veneer log, softwood, measured as solid wood under bark {RoW}| softwood forestry, spruce, sustainable forest management | Alloc Def, U	Ecoinvent 3 - allocation, default - unit	MJ	0.000413375	0.000422393	0.000605703
																												16	Roundwood, eucalyptus ssp. from sustainable forest management, under bark {RoW}| hardwood forestry, eucalyptus ssp., sustainable forest management | Alloc Def, U	Ecoinvent 3 - allocation, default - unit	MJ	0.000383926	0.000392572	0.000568458
																												17	Sawlog and veneer log, softwood, measured as solid wood under bark {RoW}| softwood forestry, pine, sustainable forest management | Alloc Def, U	Ecoinvent 3 - allocation, default - unit	MJ	0.000383142	0.000391501	0.000561404
																												18	Electricity, for reuse in municipal waste incineration only {GLO}| treatment of biowaste, municipal incineration | Alloc Def, U	Ecoinvent 3 - allocation, default - unit	MJ	0.000343305	0.000351063	0.000508847
																												19	Wood chips, wet, measured as dry mass {DE}| softwood forestry, spruce, sustainable forest management | Alloc Def, U	Ecoinvent 3 - allocation, default - unit	MJ	0.000332827	0.000340248	0.000491125
																												20	Soybean {BR}| production, on land recently transformed | Alloc Def, U	Ecoinvent 3 - allocation, default - unit	MJ	0.000305659	0.000312558	0.000452868
																												21	Wood chips, wet, measured as dry mass {CH}| hardwood forestry, mixed species, sustainable forest management | Alloc Def, U	Ecoinvent 3 - allocation, default - unit	MJ	0.00025412	0.000259787	0.000374984
	Contribution of processes
		Diesel, from crude oil, consumption mix, at refinery, 200 ppm sulphur EU-15 S System - Copied from ELCD			35.8615	35.1782	24.8353				Uranium ore, as U {RNA}| uranium mine operation, underground | Alloc Def, U			23.9502	24.3768	28.2015				Land tenure, arable land, measured as carbon net primary productivity {BR}| clear-cutting, primary forest to arable land | Alloc Def, U			91.3204	91.3272	91.4231				Electricity, high voltage {GR}| heat and power co-generation, biogas, gas engine | Alloc Def, U			9.35199	9.35777	9.43455				Electricity, high voltage {GR}| electricity production, wind, >3MW turbine, onshore | Alloc Def, U			37.3223	37.6447	40.0311				Electricity from hydroelectric power plant, AC, production mix, at power plant, < 1kV RER S System - Copied from ELCD
		Lignite {RER}| mine operation | Alloc Def, U			19.7845	20.5728	28.2398				Uranium ore, as U {RoW}| uranium mine operation, underground | Alloc Def, U			22.6088	23.0115	26.622				Land tenure, arable land, measured as carbon net primary productivity {MY}| clear-cutting, primary forest to arable land | Alloc Def, U			8.61039	8.60362	8.50773				Wood chips, wet, measured as dry mass {RoW}| hardwood forestry, birch, sustainable forest management | Alloc Def, U			9.00039	8.98838	8.81167				Electricity, high voltage {GR}| electricity production, wind, 1-3MW turbine, onshore | Alloc Def, U			25.8768	26.1003	27.7549				Electricity, high voltage {GR}| electricity production, hydro, run-of-river | Alloc Def, U
		Process steam from natural gas, heat plant, consumption mix, at plant, MJ EU-27 S System - Copied from ELCD			6.11563	5.80307	1.72185				Diesel, from crude oil, consumption mix, at refinery, 200 ppm sulphur EU-15 S System - Copied from ELCD			10.3632	9.95397	5.95356													Wood chips, wet, measured as dry mass {SE}| hardwood forestry, birch, sustainable forest management | Alloc Def, U			8.53815	8.54083	8.57385				Electricity, high voltage {GR}| electricity production, wind, <1MW turbine, onshore | Alloc Def, U			19.7393	19.9099	21.172				Diesel, from crude oil, consumption mix, at refinery, 200 ppm sulphur EU-15 S System - Copied from ELCD
		Natural gas, from onshore and offshore prod. incl. pipeline and LNG transport, consumption mix, EU-27 S System - Copied from ELCD			4.95361	5.25016	7.19723				Uranium ore, as U {RoW}| uranium mine operation, open cast | Alloc Def, U			8.92983	9.08888	10.5149													Pulpwood, softwood, measured as solid wood under bark {RoW}| softwood forestry, spruce, sustainable forest management | Alloc Def, U			7.35483	7.35905	7.41512				Electricity, high voltage {IT}| electricity production, geothermal | Alloc Def, U			4.84927	4.89089	5.19675				Electricity, high voltage {BG}| electricity production, hydro, run-of-river | Alloc Def, U
		Natural gas, high pressure {RU}| natural gas production | Alloc Def, U			4.10178	4.26519	5.8541				Uranium ore, as U {RNA}| uranium mine operation, open cast | Alloc Def, U			6.22892	6.33986	7.33458													Pulpwood, softwood, measured as solid wood under bark {RoW}| softwood forestry, pine, sustainable forest management | Alloc Def, U			6.78055	6.78444	6.83614				Electricity from wind power, AC, production mix, at wind turbine, < 1kV RER S System - Copied from ELCD			4.55998	4.00971	0.205611
		Heavy fuel oil, from crude oil, consumption mix, at refinery EU-15 S System - Copied from ELCD			3.54417	3.28913	0.672505				Crushed stone 16/32, open pit mining, production mix, at plant, undried RER S System - Copied from ELCD			5.4386	5.12252	2.0595													Soybean {RoW}| production | Alloc Def, U			6.74133	6.74525	6.79703				Diesel, from crude oil, consumption mix, at refinery, 200 ppm sulphur EU-15 S System - Copied from ELCD			1.2133	1.15446	0.631379
		Petroleum {RoW}| petroleum and gas production, on-shore | Alloc Def, U			3.41845	3.4982	3.7062				Electricity mix, AC, consumption mix, at consumer, 1kV - 60kV EU-27 S System - Copied from ELCD			4.53086	4.58648	4.78212													Soybean, organic {RoW}| production | Alloc Def, U			4.47954	4.48222	4.5177
		Petroleum {RME}| production, onshore | Alloc Def, U			3.37872	3.45754	3.66312				Electricity mix, AC, consumption mix, at consumer, < 1kV FR S System - Copied from ELCD			3.48673	3.5228	5.24446													Wood chips, wet, measured as dry mass {RoW}| softwood forestry, spruce, sustainable forest management | Alloc Def, U			3.96314	3.95785	3.88004
		Electricity, natural gas, at power plant/US System - Copied from USLCI			2.53744	2.32526	0.0421594				Heat, from resid. heating systems from LFO, consumption mix, at consumer, temperature of 55°C EU-27 S			2.14627	2.16847	1.83979													Wood chips, wet, measured as dry mass {SE}| softwood forestry, spruce, sustainable forest management | Alloc Def, U			3.79016	3.79135	3.80601
		Heat, from resid. heating systems from LFO, consumption mix, at consumer, temperature of 55°C EU-27 S			2.06774	2.13358	2.13668				Sulphur, from crude oil, consumption mix, at refinery, elemental sulphur EU-15 S System - Copied from ELCD			2.01184	1.94199	1.21804													Wood chips, wet, measured as dry mass {RoW}| softwood forestry, pine, sustainable forest management | Alloc Def, U			3.65963	3.65475	3.58289
		Process steam from heavy fuel oil, heat plant, consumption mix, at plant, MJ GR S			2.02367	2.0047	10.9437				Process steam from natural gas, heat plant, consumption mix, at plant, MJ EU-27 S System - Copied from ELCD			1.70747	1.58646	0.398795													Wood chips, wet, measured as dry mass {SE}| softwood forestry, pine, sustainable forest management | Alloc Def, U			3.49655	3.49764	3.51117
		Sulphur, from crude oil, consumption mix, at refinery, elemental sulphur EU-15 S System - Copied from ELCD			1.93502	1.90757	1.41226				Electricity mix, AC, consumption mix, at consumer, < 1kV DE S System - Copied from ELCD			1.65597	1.6731	1.4195													Grass silage, Swiss integrated production {CH}| grass silage production, Swiss integrated production, intensive | Alloc Def, U			3.18176	3.18366	3.2088
		Petroleum {RU}| production, onshore | Alloc Def, U			1.47499	1.5094	1.59915				Polypropylene fibres (PP), crude oil based, production mix, at plant, PP granulate without additives EU-27 S System - Copied from ELCD			1.38891	1.33913	0.802455													Wood chips, wet, measured as dry mass {DE}| hardwood forestry, beech, sustainable forest management | Alloc Def, U			2.9426	2.94353	2.95491
		Petroleum {RoW}| petroleum and gas production, off-shore | Alloc Def, U			1.39461	1.42714	1.512				Waste water - untreated, organic contaminated EU-27 S System - Copied from ELCD			1.34283	1.26104	0.803783													Pulpwood, hardwood, measured as solid wood under bark {RoW}| hardwood forestry, birch, sustainable forest management | Alloc Def, U			2.77979	2.78129	2.80123
																													Sawlog and veneer log, softwood, measured as solid wood under bark {RoW}| softwood forestry, spruce, sustainable forest management | Alloc Def, U			1.87509	1.87479	1.86972
																													Roundwood, eucalyptus ssp. from sustainable forest management, under bark {RoW}| hardwood forestry, eucalyptus ssp., sustainable forest management | Alloc Def, U			1.74151	1.74243	1.75475
																													Sawlog and veneer log, softwood, measured as solid wood under bark {RoW}| softwood forestry, pine, sustainable forest management | Alloc Def, U			1.73795	1.73768	1.73297
																													Electricity, for reuse in municipal waste incineration only {GLO}| treatment of biowaste, municipal incineration | Alloc Def, U			1.55725	1.5582	1.57074
																													Wood chips, wet, measured as dry mass {DE}| softwood forestry, spruce, sustainable forest management | Alloc Def, U			1.50972	1.51019	1.51603
																													Soybean {BR}| production, on land recently transformed | Alloc Def, U			1.38649	1.38729	1.39794
																													Wood chips, wet, measured as dry mass {CH}| hardwood forestry, mixed species, sustainable forest management | Alloc Def, U			1.1527	1.15306	1.15752
	Calculation:	Compare								Calculation:	Compare																										Calculation:	Compare								Calculation:	Compare
	Results:	Process contribution								Results:	Process contribution																										Results:	Process contribution								Results:	Process contribution
	Product 1:	1 kg Broiler LW_com_farm_control (Gr) (of project Thesgala)								Product 1:	1 kg Broiler LW_com_farm_control (Gr) (of project Thesgala)																										Product 1:	1 kg Broiler LW_com_farm_control (Gr) (of project Thesgala)								Product 1:	1 kg Broiler LW_com_farm_control (Gr) (of project Thesgala)
	Product 2:	1 kg Broiler LW_com_farm_SoyProt (Gr) (of project Thesgala)								Product 2:	1 kg Broiler LW_com_farm_SoyProt (Gr) (of project Thesgala)																										Product 2:	1 kg Broiler LW_com_farm_SoyProt (Gr) (of project Thesgala)								Product 2:	1 kg Broiler LW_com_farm_SoyProt (Gr) (of project Thesgala)
	Product 3:	1 kg Broiler LW_com_farm_GlutenProt (Gr) (of project Thesgala)								Product 3:	1 kg Broiler LW_com_farm_GlutenProt (Gr) (of project Thesgala)																										Product 3:	1 kg Broiler LW_com_farm_GlutenProt (Gr) (of project Thesgala)								Product 3:	1 kg Broiler LW_com_farm_GlutenProt (Gr) (of project Thesgala)
	Method:	Cumulative Energy Demand V1.09 / Cumulative energy demand								Method:	Cumulative Energy Demand V1.09 / Cumulative energy demand																										Method:	Cumulative Energy Demand V1.09 / Cumulative energy demand								Method:	Cumulative Energy Demand V1.09 / Cumulative energy demand
	Indicator:	Characterization								Indicator:	Characterization																										Indicator:	Characterization								Indicator:	Characterization
	Category:	Non renewable, fossil								Category:	Non-renewable, nuclear																										Category:	Renewable, wind, solar, geothe								Category:	Renewable, water
	Cut-off:	0.01								Cut-off:	0.01																										Cut-off:	0.01								Cut-off:	0.01
	Exclude infrastructure processes:	Yes								Exclude infrastructure processes:	Yes																										Exclude infrastructure processes:	Yes								Exclude infrastructure processes:	Yes
	Exclude long-term emissions:	No								Exclude long-term emissions:	No																										Exclude long-term emissions:	No								Exclude long-term emissions:	No
	Sorted on item:	Broiler LW_com_farm_SoyProt (Gr)								Sorted on item:	Broiler LW_com_farm_SoyProt (Gr)																										Sorted on item:	Broiler LW_com_farm_GlutenProt (Gr)								Sorted on item:	Broiler LW_com_farm_SoyProt (Gr)
	Sort order:	Descending								Sort order:	Descending																										Sort order:	Descending								Sort order:	Descending
	No	Process	Project	Unit	Broiler LW_com_farm_control (Gr)	Broiler LW_com_farm_SoyProt (Gr)	Broiler LW_com_farm_GlutenProt (Gr)			No	Process	Project	Unit	Broiler LW_com_farm_control (Gr)	Broiler LW_com_farm_SoyProt (Gr)	Broiler LW_com_farm_GlutenProt (Gr)																					No	Process	Project	Unit	Broiler LW_com_farm_control (Gr)	Broiler LW_com_farm_SoyProt (Gr)	Broiler LW_com_farm_GlutenProt (Gr)			No	Process	Project	Unit
		Total of all processes		MJ	14.1784	13.9434	14.7251				Total of all processes		MJ	0.247904	0.248981	0.310366																						Total of all processes		MJ	0.0957707	0.0970971	0.132368				Total of all processes		MJ
		Remaining processes		MJ	1.05037	1.02876	0.95183				Remaining processes		MJ	0.0104356	0.0100265	0.00870592																						Remaining processes		MJ	0.0116959	0.0111217	0.00773735				Remaining processes		MJ
	1	Diesel, from crude oil, consumption mix, at refinery, 200 ppm sulphur EU-15 S System - Copied from ELCD	Agri-footprint - economic allocation	MJ	5.08458	4.90502	3.65702			1	Uranium ore, as U {RNA}| uranium mine operation, underground | Alloc Def, U	Ecoinvent 3 - allocation, default - unit	MJ	0.0593736	0.0606936	0.0875277																					1	Electricity, high voltage {GR}| electricity production, wind, >3MW turbine, onshore | Alloc Def, U	Ecoinvent 3 - allocation, default - unit	MJ	0.0357438	0.0365519	0.0529882			1	Electricity from hydroelectric power plant, AC, production mix, at power plant, < 1kV RER S System - Copied from ELCD	Agri-footprint - economic allocation	MJ
	2	Lignite {RER}| mine operation | Alloc Def, U	Ecoinvent 3 - allocation, default - unit	MJ	2.80512	2.86854	4.15834			2	Uranium ore, as U {RoW}| uranium mine operation, underground | Alloc Def, U	Ecoinvent 3 - allocation, default - unit	MJ	0.0560483	0.0572944	0.0826255																					2	Electricity, high voltage {GR}| electricity production, wind, 1-3MW turbine, onshore | Alloc Def, U	Ecoinvent 3 - allocation, default - unit	MJ	0.0247824	0.0253427	0.0367385			2	Electricity, high voltage {GR}| electricity production, hydro, run-of-river | Alloc Def, U	Ecoinvent 3 - allocation, default - unit	MJ
	3	Process steam from natural gas, heat plant, consumption mix, at plant, MJ EU-27 S System - Copied from ELCD	Agri-footprint - economic allocation	MJ	0.867099	0.809144	0.253544			3	Diesel, from crude oil, consumption mix, at refinery, 200 ppm sulphur EU-15 S System - Copied from ELCD	Agri-footprint - economic allocation	MJ	0.0256908	0.0247835	0.0184778																					3	Electricity, high voltage {GR}| electricity production, wind, <1MW turbine, onshore | Alloc Def, U	Ecoinvent 3 - allocation, default - unit	MJ	0.0189045	0.0193319	0.0280249			3	Electricity, high voltage {BG}| electricity production, hydro, run-of-river | Alloc Def, U	Ecoinvent 3 - allocation, default - unit	MJ
	4	Natural gas, from onshore and offshore prod. incl. pipeline and LNG transport, consumption mix, EU-27 S System - Copied from ELCD	Agri-footprint - economic allocation	MJ	0.702343	0.732049	1.0598			4	Uranium ore, as U {RoW}| uranium mine operation, open cast | Alloc Def, U	Ecoinvent 3 - allocation, default - unit	MJ	0.0221374	0.0226296	0.0326347																					4	Electricity, high voltage {IT}| electricity production, geothermal | Alloc Def, U	Ecoinvent 3 - allocation, default - unit	MJ	0.00464418	0.00474891	0.00687882			4	Diesel, from crude oil, consumption mix, at refinery, 200 ppm sulphur EU-15 S System - Copied from ELCD	Agri-footprint - economic allocation	MJ
	5	Natural gas, high pressure {RU}| natural gas production | Alloc Def, U	Ecoinvent 3 - allocation, default - unit	MJ	0.581568	0.594711	0.862022			5	Uranium ore, as U {RNA}| uranium mine operation, open cast | Alloc Def, U	Ecoinvent 3 - allocation, default - unit	MJ	0.0154418	0.0157851	0.022764
	6	Petroleum {RoW}| petroleum and gas production, on-shore | Alloc Def, U	Ecoinvent 3 - allocation, default - unit	MJ	0.484682	0.487767	0.545742			6	Crushed stone 16/32, open pit mining, production mix, at plant, undried RER S System - Copied from ELCD	Agri-footprint - economic allocation	MJ	0.0134825	0.0127541	0.00639198
	7	Petroleum {RME}| production, onshore | Alloc Def, U	Ecoinvent 3 - allocation, default - unit	MJ	0.479048	0.482097	0.539398			7	Electricity mix, AC, consumption mix, at consumer, 1kV - 60kV EU-27 S System - Copied from ELCD	Agri-footprint - economic allocation	MJ	0.0112322	0.0114195	0.0148421
	8	Heavy fuel oil, from crude oil, consumption mix, at refinery EU-15 S System - Copied from ELCD	Agri-footprint - economic allocation	MJ	0.502507	0.458615	0.099027			8	Electricity mix, AC, consumption mix, at consumer, < 1kV FR S System - Copied from ELCD	Agri-footprint - economic allocation	MJ	0.00864375	0.00877112	0.016277
	9	Electricity, natural gas, at power plant/US System - Copied from USLCI	Agri-footprint - economic allocation	MJ	0.359768	0.324219	0.00620801			9	Heat, from resid. heating systems from LFO, consumption mix, at consumer, temperature of 55°C EU-27 S	ELCD	MJ	0.00532069	0.00539909	0.00571008
	10	Heat, from resid. heating systems from LFO, consumption mix, at consumer, temperature of 55°C EU-27 S	ELCD	MJ	0.293173	0.297493	0.314628			10	Sulphur, from crude oil, consumption mix, at refinery, elemental sulphur EU-15 S System - Copied from ELCD	Agri-footprint - economic allocation	MJ	0.00498743	0.00483518	0.00378039
	11	Process steam from heavy fuel oil, heat plant, consumption mix, at plant, MJ GR S	ELCD	MJ	0.286924	0.279523	1.61146			11	Electricity mix, AC, consumption mix, at consumer, < 1kV DE S System - Copied from ELCD	Agri-footprint - economic allocation	MJ	0.00410522	0.00416571	0.00440566
	12	Sulphur, from crude oil, consumption mix, at refinery, elemental sulphur EU-15 S System - Copied from ELCD	Agri-footprint - economic allocation	MJ	0.274355	0.26598	0.207957			12	Process steam from natural gas, heat plant, consumption mix, at plant, MJ EU-27 S System - Copied from ELCD	Agri-footprint - economic allocation	MJ	0.0042329	0.00394999	0.00123772
	13	Petroleum {RU}| production, onshore | Alloc Def, U	Ecoinvent 3 - allocation, default - unit	MJ	0.20913	0.210461	0.235476			13	Polypropylene fibres (PP), crude oil based, production mix, at plant, PP granulate without additives EU-27 S System - Copied from ELCD	Agri-footprint - economic allocation	MJ	0.00344317	0.00333418	0.00249054
	14	Petroleum {RoW}| petroleum and gas production, off-shore | Alloc Def, U	Ecoinvent 3 - allocation, default - unit	MJ	0.197733	0.198992	0.222644			14	Waste water - untreated, organic contaminated EU-27 S System - Copied from ELCD	Agri-footprint - economic allocation	MJ	0.00332892	0.00313977	0.00249467
	Contribution of processes
		Diesel, from crude oil, consumption mix, at refinery, 200 ppm sulphur EU-15 S System - Copied from ELCD			35.8615	35.1782	24.8353				Uranium ore, as U {RNA}| uranium mine operation, underground | Alloc Def, U			23.9502	24.3768	28.2015																						Electricity, high voltage {GR}| electricity production, wind, >3MW turbine, onshore | Alloc Def, U			37.3223	37.6447	40.0311				Electricity from hydroelectric power plant, AC, production mix, at power plant, < 1kV RER S System - Copied from ELCD
		Lignite {RER}| mine operation | Alloc Def, U			19.7845	20.5728	28.2398				Uranium ore, as U {RoW}| uranium mine operation, underground | Alloc Def, U			22.6088	23.0115	26.622																						Electricity, high voltage {GR}| electricity production, wind, 1-3MW turbine, onshore | Alloc Def, U			25.8768	26.1003	27.7549				Electricity, high voltage {GR}| electricity production, hydro, run-of-river | Alloc Def, U
		Process steam from natural gas, heat plant, consumption mix, at plant, MJ EU-27 S System - Copied from ELCD			6.11563	5.80307	1.72185				Diesel, from crude oil, consumption mix, at refinery, 200 ppm sulphur EU-15 S System - Copied from ELCD			10.3632	9.95397	5.95356																						Electricity, high voltage {GR}| electricity production, wind, <1MW turbine, onshore | Alloc Def, U			19.7393	19.9099	21.172				Electricity, high voltage {BG}| electricity production, hydro, run-of-river | Alloc Def, U
		Natural gas, from onshore and offshore prod. incl. pipeline and LNG transport, consumption mix, EU-27 S System - Copied from ELCD			4.95361	5.25016	7.19723				Uranium ore, as U {RoW}| uranium mine operation, open cast | Alloc Def, U			8.92983	9.08888	10.5149																						Electricity, high voltage {IT}| electricity production, geothermal | Alloc Def, U			4.84927	4.89089	5.19675				Diesel, from crude oil, consumption mix, at refinery, 200 ppm sulphur EU-15 S System - Copied from ELCD
		Natural gas, high pressure {RU}| natural gas production | Alloc Def, U			4.10178	4.26519	5.8541				Uranium ore, as U {RNA}| uranium mine operation, open cast | Alloc Def, U			6.22892	6.33986	7.33458
		Petroleum {RoW}| petroleum and gas production, on-shore | Alloc Def, U			3.41845	3.4982	3.7062				Crushed stone 16/32, open pit mining, production mix, at plant, undried RER S System - Copied from ELCD			5.4386	5.12252	2.0595
		Petroleum {RME}| production, onshore | Alloc Def, U			3.37872	3.45754	3.66312				Electricity mix, AC, consumption mix, at consumer, 1kV - 60kV EU-27 S System - Copied from ELCD			4.53086	4.58648	4.78212
		Heavy fuel oil, from crude oil, consumption mix, at refinery EU-15 S System - Copied from ELCD			3.54417	3.28913	0.672505				Electricity mix, AC, consumption mix, at consumer, < 1kV FR S System - Copied from ELCD			3.48673	3.5228	5.24446
		Electricity, natural gas, at power plant/US System - Copied from USLCI			2.53744	2.32526	0.0421594				Heat, from resid. heating systems from LFO, consumption mix, at consumer, temperature of 55°C EU-27 S			2.14627	2.16847	1.83979
		Heat, from resid. heating systems from LFO, consumption mix, at consumer, temperature of 55°C EU-27 S			2.06774	2.13358	2.13668				Sulphur, from crude oil, consumption mix, at refinery, elemental sulphur EU-15 S System - Copied from ELCD			2.01184	1.94199	1.21804
		Process steam from heavy fuel oil, heat plant, consumption mix, at plant, MJ GR S			2.02367	2.0047	10.9437				Electricity mix, AC, consumption mix, at consumer, < 1kV DE S System - Copied from ELCD			1.65597	1.6731	1.4195
		Sulphur, from crude oil, consumption mix, at refinery, elemental sulphur EU-15 S System - Copied from ELCD			1.93502	1.90757	1.41226				Process steam from natural gas, heat plant, consumption mix, at plant, MJ EU-27 S System - Copied from ELCD			1.70747	1.58646	0.398795
		Petroleum {RU}| production, onshore | Alloc Def, U			1.47499	1.5094	1.59915				Polypropylene fibres (PP), crude oil based, production mix, at plant, PP granulate without additives EU-27 S System - Copied from ELCD			1.38891	1.33913	0.802455
		Petroleum {RoW}| petroleum and gas production, off-shore | Alloc Def, U			1.39461	1.42714	1.512				Waste water - untreated, organic contaminated EU-27 S System - Copied from ELCD			1.34283	1.26104	0.803783
	Calculation:	Compare								Calculation:	Compare																																			Calculation:	Compare
	Results:	Process contribution								Results:	Process contribution																																			Results:	Process contribution
	Product 1:	1 kg Broiler LW_com_farm_control (Gr) (of project Thesgala)								Product 1:	1 kg Broiler LW_com_farm_control (Gr) (of project Thesgala)																																			Product 1:	1 kg Broiler LW_com_farm_control (Gr) (of project Thesgala)
	Product 2:	1 kg Broiler LW_com_farm_SoyProt (Gr) (of project Thesgala)								Product 2:	1 kg Broiler LW_com_farm_SoyProt (Gr) (of project Thesgala)																																			Product 2:	1 kg Broiler LW_com_farm_SoyProt (Gr) (of project Thesgala)
	Product 3:	1 kg Broiler LW_com_farm_GlutenProt (Gr) (of project Thesgala)								Product 3:	1 kg Broiler LW_com_farm_GlutenProt (Gr) (of project Thesgala)																																			Product 3:	1 kg Broiler LW_com_farm_GlutenProt (Gr) (of project Thesgala)
	Method:	Cumulative Energy Demand V1.09 / Cumulative energy demand								Method:	Cumulative Energy Demand V1.09 / Cumulative energy demand																																			Method:	Cumulative Energy Demand V1.09 / Cumulative energy demand
	Indicator:	Characterization								Indicator:	Characterization																																			Indicator:	Characterization
	Category:	Non renewable, fossil								Category:	Non-renewable, nuclear																																			Category:	Renewable, water
	Cut-off:	0.01								Cut-off:	0.01																																			Cut-off:	0.01
	Exclude infrastructure processes:	Yes								Exclude infrastructure processes:	Yes																																			Exclude infrastructure processes:	Yes
	Exclude long-term emissions:	No								Exclude long-term emissions:	No																																			Exclude long-term emissions:	No
	Sorted on item:	Broiler LW_com_farm_GlutenProt (Gr)								Sorted on item:	Broiler LW_com_farm_GlutenProt (Gr)																																			Sorted on item:	Broiler LW_com_farm_GlutenProt (Gr)
	Sort order:	Descending								Sort order:	Descending																																			Sort order:	Descending
	No	Process	Project	Unit	Broiler LW_com_farm_control (Gr)	Broiler LW_com_farm_SoyProt (Gr)	Broiler LW_com_farm_GlutenProt (Gr)			No	Process	Project	Unit	Broiler LW_com_farm_control (Gr)	Broiler LW_com_farm_SoyProt (Gr)	Broiler LW_com_farm_GlutenProt (Gr)																														No	Process	Project	Unit
		Total of all processes		MJ	14.1784	13.9434	14.7251				Total of all processes		MJ	0.247904	0.248981	0.310366																															Total of all processes		MJ
		Remaining processes		MJ	1.91265	1.81159	1.05706				Remaining processes		MJ	0.0214406	0.0204504	0.0149289																															Remaining processes		MJ
	1	Lignite {RER}| mine operation | Alloc Def, U	Ecoinvent 3 - allocation, default - unit	MJ	2.80512	2.86854	4.15834			1	Uranium ore, as U {RNA}| uranium mine operation, underground | Alloc Def, U	Ecoinvent 3 - allocation, default - unit	MJ	0.0593736	0.0606936	0.0875277																														1	Electricity, high voltage {GR}| electricity production, hydro, run-of-river | Alloc Def, U	Ecoinvent 3 - allocation, default - unit	MJ
	2	Diesel, from crude oil, consumption mix, at refinery, 200 ppm sulphur EU-15 S System - Copied from ELCD	Agri-footprint - economic allocation	MJ	5.08458	4.90502	3.65702			2	Uranium ore, as U {RoW}| uranium mine operation, underground | Alloc Def, U	Ecoinvent 3 - allocation, default - unit	MJ	0.0560483	0.0572944	0.0826255																														2	Electricity, high voltage {BG}| electricity production, hydro, run-of-river | Alloc Def, U	Ecoinvent 3 - allocation, default - unit	MJ
	3	Process steam from heavy fuel oil, heat plant, consumption mix, at plant, MJ GR S	ELCD	MJ	0.286924	0.279523	1.61146			3	Uranium ore, as U {RoW}| uranium mine operation, open cast | Alloc Def, U	Ecoinvent 3 - allocation, default - unit	MJ	0.0221374	0.0226296	0.0326347																														3	Electricity, high voltage {RU}| electricity production, hydro, run-of-river | Alloc Def, U	Ecoinvent 3 - allocation, default - unit	MJ
	4	Natural gas, from onshore and offshore prod. incl. pipeline and LNG transport, consumption mix, EU-27 S System - Copied from ELCD	Agri-footprint - economic allocation	MJ	0.702343	0.732049	1.0598			4	Uranium ore, as U {RNA}| uranium mine operation, open cast | Alloc Def, U	Ecoinvent 3 - allocation, default - unit	MJ	0.0154418	0.0157851	0.022764																														4	Diesel, from crude oil, consumption mix, at refinery, 200 ppm sulphur EU-15 S System - Copied from ELCD	Agri-footprint - economic allocation	MJ
	5	Natural gas, high pressure {RU}| natural gas production | Alloc Def, U	Ecoinvent 3 - allocation, default - unit	MJ	0.581568	0.594711	0.862022			5	Diesel, from crude oil, consumption mix, at refinery, 200 ppm sulphur EU-15 S System - Copied from ELCD	Agri-footprint - economic allocation	MJ	0.0256908	0.0247835	0.0184778																														5	Electricity, high voltage {IT}| electricity production, hydro, reservoir, alpine region | Alloc Def, U	Ecoinvent 3 - allocation, default - unit	MJ
	6	Petroleum {RoW}| petroleum and gas production, on-shore | Alloc Def, U	Ecoinvent 3 - allocation, default - unit	MJ	0.484682	0.487767	0.545742			6	Electricity mix, AC, consumption mix, at consumer, < 1kV FR S System - Copied from ELCD	Agri-footprint - economic allocation	MJ	0.00864375	0.00877112	0.016277																														6	Electricity from hydroelectric power plant, AC, production mix, at power plant, < 1kV RER S System - Copied from ELCD	Agri-footprint - economic allocation	MJ
	7	Petroleum {RME}| production, onshore | Alloc Def, U	Ecoinvent 3 - allocation, default - unit	MJ	0.479048	0.482097	0.539398			7	Electricity mix, AC, consumption mix, at consumer, 1kV - 60kV EU-27 S System - Copied from ELCD	Agri-footprint - economic allocation	MJ	0.0112322	0.0114195	0.0148421																														7	Electricity, high voltage {RO}| electricity production, hydro, run-of-river | Alloc Def, U	Ecoinvent 3 - allocation, default - unit	MJ
	8	Heat, from resid. heating systems from LFO, consumption mix, at consumer, temperature of 55°C EU-27 S	ELCD	MJ	0.293173	0.297493	0.314628			8	Crushed stone 16/32, open pit mining, production mix, at plant, undried RER S System - Copied from ELCD	Agri-footprint - economic allocation	MJ	0.0134825	0.0127541	0.00639198																														8	Electricity, high voltage {MK}| electricity production, hydro, reservoir, alpine region | Alloc Def, U	Ecoinvent 3 - allocation, default - unit	MJ
	9	Process steam from natural gas, heat plant, consumption mix, at plant, MJ EU-27 S System - Copied from ELCD	Agri-footprint - economic allocation	MJ	0.867099	0.809144	0.253544			9	Heat, from resid. heating systems from LFO, consumption mix, at consumer, temperature of 55°C EU-27 S	ELCD	MJ	0.00532069	0.00539909	0.00571008																														9	Electricity, high voltage {IT}| electricity production, hydro, run-of-river | Alloc Def, U	Ecoinvent 3 - allocation, default - unit	MJ
	10	Petroleum {RU}| production, onshore | Alloc Def, U	Ecoinvent 3 - allocation, default - unit	MJ	0.20913	0.210461	0.235476			10	Electricity mix, AC, consumption mix, at consumer, < 1kV DE S System - Copied from ELCD	Agri-footprint - economic allocation	MJ	0.00410522	0.00416571	0.00440566
	11	Petroleum {RoW}| petroleum and gas production, off-shore | Alloc Def, U	Ecoinvent 3 - allocation, default - unit	MJ	0.197733	0.198992	0.222644			11	Sulphur, from crude oil, consumption mix, at refinery, elemental sulphur EU-15 S System - Copied from ELCD	Agri-footprint - economic allocation	MJ	0.00498743	0.00483518	0.00378039
	12	Sulphur, from crude oil, consumption mix, at refinery, elemental sulphur EU-15 S System - Copied from ELCD	Agri-footprint - economic allocation	MJ	0.274355	0.26598	0.207957
	Contribution of processes
		Lignite {RER}| mine operation | Alloc Def, U			19.7845	20.5728	28.2398				Uranium ore, as U {RNA}| uranium mine operation, underground | Alloc Def, U			23.9502	24.3768	28.2015																															Electricity, high voltage {GR}| electricity production, hydro, run-of-river | Alloc Def, U
		Diesel, from crude oil, consumption mix, at refinery, 200 ppm sulphur EU-15 S System - Copied from ELCD			35.8615	35.1782	24.8353				Uranium ore, as U {RoW}| uranium mine operation, underground | Alloc Def, U			22.6088	23.0115	26.622																															Electricity, high voltage {BG}| electricity production, hydro, run-of-river | Alloc Def, U
		Process steam from heavy fuel oil, heat plant, consumption mix, at plant, MJ GR S			2.02367	2.0047	10.9437				Uranium ore, as U {RoW}| uranium mine operation, open cast | Alloc Def, U			8.92983	9.08888	10.5149																															Electricity, high voltage {RU}| electricity production, hydro, run-of-river | Alloc Def, U
		Natural gas, from onshore and offshore prod. incl. pipeline and LNG transport, consumption mix, EU-27 S System - Copied from ELCD			4.95361	5.25016	7.19723				Uranium ore, as U {RNA}| uranium mine operation, open cast | Alloc Def, U			6.22892	6.33986	7.33458																															Diesel, from crude oil, consumption mix, at refinery, 200 ppm sulphur EU-15 S System - Copied from ELCD
		Natural gas, high pressure {RU}| natural gas production | Alloc Def, U			4.10178	4.26519	5.8541				Diesel, from crude oil, consumption mix, at refinery, 200 ppm sulphur EU-15 S System - Copied from ELCD			10.3632	9.95397	5.95356																															Electricity, high voltage {IT}| electricity production, hydro, reservoir, alpine region | Alloc Def, U
		Petroleum {RoW}| petroleum and gas production, on-shore | Alloc Def, U			3.41845	3.4982	3.7062				Electricity mix, AC, consumption mix, at consumer, < 1kV FR S System - Copied from ELCD			3.48673	3.5228	5.24446																															Electricity from hydroelectric power plant, AC, production mix, at power plant, < 1kV RER S System - Copied from ELCD
		Petroleum {RME}| production, onshore | Alloc Def, U			3.37872	3.45754	3.66312				Electricity mix, AC, consumption mix, at consumer, 1kV - 60kV EU-27 S System - Copied from ELCD			4.53086	4.58648	4.78212																															Electricity, high voltage {RO}| electricity production, hydro, run-of-river | Alloc Def, U
		Heat, from resid. heating systems from LFO, consumption mix, at consumer, temperature of 55°C EU-27 S			2.06774	2.13358	2.13668				Crushed stone 16/32, open pit mining, production mix, at plant, undried RER S System - Copied from ELCD			5.4386	5.12252	2.0595																															Electricity, high voltage {MK}| electricity production, hydro, reservoir, alpine region | Alloc Def, U
		Process steam from natural gas, heat plant, consumption mix, at plant, MJ EU-27 S System - Copied from ELCD			6.11563	5.80307	1.72185				Heat, from resid. heating systems from LFO, consumption mix, at consumer, temperature of 55°C EU-27 S			2.14627	2.16847	1.83979																															Electricity, high voltage {IT}| electricity production, hydro, run-of-river | Alloc Def, U
		Petroleum {RU}| production, onshore | Alloc Def, U			1.47499	1.5094	1.59915				Electricity mix, AC, consumption mix, at consumer, < 1kV DE S System - Copied from ELCD			1.65597	1.6731	1.4195
		Petroleum {RoW}| petroleum and gas production, off-shore | Alloc Def, U			1.39461	1.42714	1.512				Sulphur, from crude oil, consumption mix, at refinery, elemental sulphur EU-15 S System - Copied from ELCD			2.01184	1.94199	1.21804
		Sulphur, from crude oil, consumption mix, at refinery, elemental sulphur EU-15 S System - Copied from ELCD			1.93502	1.90757	1.41226
	Calculation:	Compare
	Results:	Process contribution
	Product 1:	1 kg Broiler LW_com_farm_control (Gr) (of project Thesgala)
	Product 2:	1 kg Broiler LW_com_farm_SoyProt (Gr) (of project Thesgala)
	Product 3:	1 kg Broiler LW_com_farm_GlutenProt (Gr) (of project Thesgala)
	Method:	IPCC 2013 GWP 100a V1.00
	Indicator:	Characterization
	Category:	IPCC GWP 100a
	Cut-off:	0.01
	Exclude infrastructure processes:	Yes
	Exclude long-term emissions:	No
	Sorted on item:	Broiler LW_com_farm_control (Gr)
	Sort order:	Descending
	No	Process	Project	Unit	Broiler LW_com_farm_control (Gr)	Broiler LW_com_farm_SoyProt (Gr)	Broiler LW_com_farm_GlutenProt (Gr)
		Total of all processes		kg CO2 eq	4.2143	3.9204	1.62567
		Remaining processes		kg CO2 eq	0.512526	0.736238	0.850188
0.0267262	1	Soybean, at farm/AR Economic	Agri-footprint - economic allocation	kg CO2 eq	1.51381	1.36199	0.0146245
	2	Soybean, at farm/BR Economic	Agri-footprint - economic allocation	kg CO2 eq	1.25144	1.12604	0.0121017
	3	Broiler LW_com_farm_control (Gr)	Thesgala	kg CO2 eq	0.240554	0	0
	4	Electricity, high voltage {GR}| electricity production, lignite | Alloc Def, U (Gr_2013)	Thesgala	kg CO2 eq	0.169618	0.173453	0.25145
	5	Energy, from diesel burned in machinery/RER Economic	Agri-footprint - economic allocation	kg CO2 eq	0.15554	0.152977	0.135454
	6	Maize, at farm/FR Economic (Gr)	Thesgala	kg CO2 eq	0.139916	0.14745	0.207594
	7	Transport, truck <10t, EURO4, 80%LF, default/GLO Economic	Agri-footprint - economic allocation	kg CO2 eq	0.12884	0.122972	0.0857681
	8	Process steam from natural gas, heat plant, consumption mix, at plant, MJ EU-27 S System - Copied from ELCD	Agri-footprint - economic allocation	kg CO2 eq	0.0525592	0.0490463	0.0153686
	9	Rice, at farm/CN Economic (Gr)	Thesgala	kg CO2 eq	0.0495	0.0502294	0.0531226
	Contribution of processes
65.6158		Soybean, at farm/AR Economic			35.9207	34.7412	0.899597
		Soybean, at farm/BR Economic			29.6951	28.7226	0.744413
		Broiler LW_com_farm_control (Gr)			5.70804	0	0
		Electricity, high voltage {GR}| electricity production, lignite | Alloc Def, U (Gr_2013)			4.02482	4.42438	15.4675
		Energy, from diesel burned in machinery/RER Economic			3.69077	3.90208	8.33218
		Maize, at farm/FR Economic (Gr)			3.32002	3.7611	12.7697
		Transport, truck <10t, EURO4, 80%LF, default/GLO Economic			3.05722	3.13673	5.27585
		Process steam from natural gas, heat plant, consumption mix, at plant, MJ EU-27 S System - Copied from ELCD			1.24716	1.25105	0.945368
		Rice, at farm/CN Economic (Gr)			1.17457	1.28123	3.26774
	Calculation:	Compare
	Results:	Process contribution
	Product 1:	1 kg Broiler LW_com_farm_control (Gr) (of project Thesgala)
	Product 2:	1 kg Broiler LW_com_farm_SoyProt (Gr) (of project Thesgala)
	Product 3:	1 kg Broiler LW_com_farm_GlutenProt (Gr) (of project Thesgala)
	Method:	IPCC 2013 GWP 100a V1.00
	Indicator:	Characterization
	Category:	IPCC GWP 100a
	Cut-off:	0.01
	Exclude infrastructure processes:	Yes
	Exclude long-term emissions:	No
	Sorted on item:	Broiler LW_com_farm_SoyProt (Gr)
	Sort order:	Descending
	No	Process	Project	Unit	Broiler LW_com_farm_control (Gr)	Broiler LW_com_farm_SoyProt (Gr)	Broiler LW_com_farm_GlutenProt (Gr)
		Total of all processes		kg CO2 eq	4.2143	3.9204	1.62567
		Remaining processes		kg CO2 eq	0.712056	0.460352	0.786554
	1	Soybean, at farm/AR Economic	Agri-footprint - economic allocation	kg CO2 eq	1.51381	1.36199	0.0146245
	2	Soybean, at farm/BR Economic	Agri-footprint - economic allocation	kg CO2 eq	1.25144	1.12604	0.0121017
	3	Broiler LW_com_farm_SoyProt (Gr)	Thesgala	kg CO2 eq	0	0.233004	0
	4	Electricity, high voltage {GR}| electricity production, lignite | Alloc Def, U (Gr_2013)	Thesgala	kg CO2 eq	0.169618	0.173453	0.25145
	5	Energy, from diesel burned in machinery/RER Economic	Agri-footprint - economic allocation	kg CO2 eq	0.15554	0.152977	0.135454
	6	Maize, at farm/FR Economic (Gr)	Thesgala	kg CO2 eq	0.139916	0.14745	0.207594
	7	Transport, truck <10t, EURO4, 80%LF, default/GLO Economic	Agri-footprint - economic allocation	kg CO2 eq	0.12884	0.122972	0.0857681
	8	Rice, at farm/CN Economic (Gr)	Thesgala	kg CO2 eq	0.0495	0.0502294	0.0531226
	9	Process steam from natural gas, heat plant, consumption mix, at plant, MJ EU-27 S System - Copied from ELCD	Agri-footprint - economic allocation	kg CO2 eq	0.0525592	0.0490463	0.0153686
	10	Nitric acid, in water (60% HNO3) (NPK 13.2-0-0), at plant/RER Economic	Agri-footprint - economic allocation	kg CO2 eq	0.0410239	0.0428821	0.0636341
	Contribution of processes
		Soybean, at farm/AR Economic			35.9207	34.7412	0.899597
		Soybean, at farm/BR Economic			29.6951	28.7226	0.744413
		Broiler LW_com_farm_SoyProt (Gr)			0	5.94337	0
		Electricity, high voltage {GR}| electricity production, lignite | Alloc Def, U (Gr_2013)			4.02482	4.42438	15.4675
		Energy, from diesel burned in machinery/RER Economic			3.69077	3.90208	8.33218
		Maize, at farm/FR Economic (Gr)			3.32002	3.7611	12.7697
		Transport, truck <10t, EURO4, 80%LF, default/GLO Economic			3.05722	3.13673	5.27585
		Rice, at farm/CN Economic (Gr)			1.17457	1.28123	3.26774
		Process steam from natural gas, heat plant, consumption mix, at plant, MJ EU-27 S System - Copied from ELCD			1.24716	1.25105	0.945368
		Nitric acid, in water (60% HNO3) (NPK 13.2-0-0), at plant/RER Economic			0.973445	1.09382	3.91433
	Calculation:	Compare
	Results:	Process contribution
	Product 1:	1 kg Broiler LW_com_farm_control (Gr) (of project Thesgala)
	Product 2:	1 kg Broiler LW_com_farm_SoyProt (Gr) (of project Thesgala)
	Product 3:	1 kg Broiler LW_com_farm_GlutenProt (Gr) (of project Thesgala)
	Method:	IPCC 2013 GWP 100a V1.00
	Indicator:	Characterization
	Category:	IPCC GWP 100a
	Cut-off:	0.01
	Exclude infrastructure processes:	Yes
	Exclude long-term emissions:	No
	Sorted on item:	Broiler LW_com_farm_GlutenProt (Gr)
	Sort order:	Descending
	No	Process	Project	Unit	Broiler LW_com_farm_control (Gr)	Broiler LW_com_farm_SoyProt (Gr)	Broiler LW_com_farm_GlutenProt (Gr)
		Total of all processes		kg CO2 eq	4.2143	3.9204	1.62567
		Remaining processes		kg CO2 eq	3.33198	3.03154	0.229245
	1	Electricity, high voltage {GR}| electricity production, lignite | Alloc Def, U (Gr_2013)	Thesgala	kg CO2 eq	0.169618	0.173453	0.25145
	2	Broiler LW_com_farm_GlutenProt (Gr)	Thesgala	kg CO2 eq	0	0	0.239653
	3	Maize, at farm/FR Economic (Gr)	Thesgala	kg CO2 eq	0.139916	0.14745	0.207594
	4	Energy, from diesel burned in machinery/RER Economic	Agri-footprint - economic allocation	kg CO2 eq	0.15554	0.152977	0.135454
	5	Process steam from heavy fuel oil, heat plant, consumption mix, at plant, MJ GR S	ELCD	kg CO2 eq	0.0232747	0.0226744	0.130719
	6	Transport, truck <10t, EURO4, 80%LF, default/GLO Economic	Agri-footprint - economic allocation	kg CO2 eq	0.12884	0.122972	0.0857681
	7	Nitric acid, in water (60% HNO3) (NPK 13.2-0-0), at plant/RER Economic	Agri-footprint - economic allocation	kg CO2 eq	0.0410239	0.0428821	0.0636341
	8	Rice, at farm/CN Economic (Gr)	Thesgala	kg CO2 eq	0.0495	0.0502294	0.0531226
	9	Ammonia, as 100% NH3 (NPK 82-0-0), at plant/RER Economic	Agri-footprint - economic allocation	kg CO2 eq	0.0285745	0.0297831	0.0431175
	10	Electricity, high voltage {GR}| electricity production, natural gas, at conventional power plant | Alloc Def, U (Gr_2013)	Thesgala	kg CO2 eq	0.0267708	0.0273761	0.0396863
	11	Wheat grain, at farm/FR Economic_Adusted to Greek conditions	Thesgala	kg CO2 eq	0.0145342	0.0147483	0.032123
	12	Diesel, from crude oil, consumption mix, at refinery, 200 ppm sulphur EU-15 S System - Copied from ELCD	Agri-footprint - economic allocation	kg CO2 eq	0.0403158	0.038892	0.0289966
	13	Electricity, high voltage {GR}| electricity production, oil | Alloc Def, U (Gr_2013)	Thesgala	kg CO2 eq	0.0191437	0.0195766	0.0283796
	14	Heat, from resid. heating systems from LFO, consumption mix, at consumer, temperature of 55°C EU-27 S	ELCD	kg CO2 eq	0.0212531	0.0215663	0.0228085
	15	Electricity, high voltage {GR}| electricity production, lignite | Alloc Def, U	Ecoinvent 3 - allocation, default - unit	kg CO2 eq	0.0118525	0.0121205	0.01757
	16	Limestone, crushed, washed {CH}| production | Alloc Def, U (Gr)	Thesgala	kg CO2 eq	0.0121637	0.0121554	0.0163495
	Contribution of processes
		Electricity, high voltage {GR}| electricity production, lignite | Alloc Def, U (Gr_2013)			4.02482	4.42438	15.4675
		Broiler LW_com_farm_GlutenProt (Gr)			0	0	14.7418
		Maize, at farm/FR Economic (Gr)			3.32002	3.7611	12.7697
		Energy, from diesel burned in machinery/RER Economic			3.69077	3.90208	8.33218
		Process steam from heavy fuel oil, heat plant, consumption mix, at plant, MJ GR S			0.552279	0.578368	8.04091
		Transport, truck <10t, EURO4, 80%LF, default/GLO Economic			3.05722	3.13673	5.27585
		Nitric acid, in water (60% HNO3) (NPK 13.2-0-0), at plant/RER Economic			0.973445	1.09382	3.91433
		Rice, at farm/CN Economic (Gr)			1.17457	1.28123	3.26774
		Ammonia, as 100% NH3 (NPK 82-0-0), at plant/RER Economic			0.678037	0.759696	2.65229
		Electricity, high voltage {GR}| electricity production, natural gas, at conventional power plant | Alloc Def, U (Gr_2013)			0.635238	0.698299	2.44123
		Wheat grain, at farm/FR Economic_Adusted to Greek conditions			0.344877	0.376194	1.97598
		Diesel, from crude oil, consumption mix, at refinery, 200 ppm sulphur EU-15 S System - Copied from ELCD			0.956642	0.992042	1.78367
		Electricity, high voltage {GR}| electricity production, oil | Alloc Def, U (Gr_2013)			0.454256	0.499351	1.74571
		Heat, from resid. heating systems from LFO, consumption mix, at consumer, temperature of 55°C EU-27 S			0.504309	0.550104	1.40302
		Electricity, high voltage {GR}| electricity production, lignite | Alloc Def, U			0.281246	0.309165	1.08079
		Limestone, crushed, washed {CH}| production | Alloc Def, U (Gr)			0.28863	0.310055	1.00571
	Calculation:	Compare								Calculation:	Compare								Calculation:	Compare
	Results:	Process contribution								Results:	Process contribution								Results:	Process contribution
	Product 1:	1 kg Broiler LW_com_farm_control (Gr) (of project Thesgala)								Product 1:	1 kg Broiler LW_com_farm_control (Gr) (of project Thesgala)								Product 1:	1 kg Broiler LW_com_farm_control (Gr) (of project Thesgala)
	Product 2:	1 kg Broiler LW_com_farm_SoyProt (Gr) (of project Thesgala)								Product 2:	1 kg Broiler LW_com_farm_SoyProt (Gr) (of project Thesgala)								Product 2:	1 kg Broiler LW_com_farm_SoyProt (Gr) (of project Thesgala)
	Product 3:	1 kg Broiler LW_com_farm_GlutenProt (Gr) (of project Thesgala)								Product 3:	1 kg Broiler LW_com_farm_GlutenProt (Gr) (of project Thesgala)								Product 3:	1 kg Broiler LW_com_farm_GlutenProt (Gr) (of project Thesgala)
	Method:	USEtox (recommended + interim) V1.04 / Europe 2004								Method:	USEtox (recommended + interim) V1.04 / Europe 2004								Method:	USEtox (recommended + interim) V1.04 / Europe 2004
	Indicator:	Characterization								Indicator:	Characterization								Indicator:	Characterization
	Category:	Human toxicity, cancer								Category:	Human toxicity, non-cancer								Category:	Freshwater ecotoxicity
	Cut-off:	0.01								Cut-off:	0.01								Cut-off:	0.01
	Exclude infrastructure processes:	Yes								Exclude infrastructure processes:	Yes								Exclude infrastructure processes:	Yes
	Exclude long-term emissions:	No								Exclude long-term emissions:	No								Exclude long-term emissions:	No
	Sorted on item:	Broiler LW_com_farm_control (Gr)								Sorted on item:	Broiler LW_com_farm_control (Gr)								Sorted on item:	Broiler LW_com_farm_control (Gr)
	Sort order:	Descending								Sort order:	Descending								Sort order:	Descending
	No	Process	Project	Unit	Broiler LW_com_farm_control (Gr)	Broiler LW_com_farm_SoyProt (Gr)	Broiler LW_com_farm_GlutenProt (Gr)			No	Process	Project	Unit	Broiler LW_com_farm_control (Gr)	Broiler LW_com_farm_SoyProt (Gr)	Broiler LW_com_farm_GlutenProt (Gr)			No	Process	Project	Unit	Broiler LW_com_farm_control (Gr)	Broiler LW_com_farm_SoyProt (Gr)	Broiler LW_com_farm_GlutenProt (Gr)
		Total of all processes		CTUh	4.4484e-08	4.53861e-08	6.47096e-08				Total of all processes		CTUh	4.25806e-06	4.06029e-06	2.59255e-06				Total of all processes		CTUe	17.5246	17.2015	16.3058
		Remaining processes		CTUh	2.10196e-09	2.10099e-09	2.54278e-09				Remaining processes		CTUh	1.5365e-07	1.55489e-07	2.04161e-07				Remaining processes		CTUe	1.05865	1.0632	1.38884
	1	Spoil from lignite mining {GLO}| treatment of, in surface landfill | Alloc Def, U	Ecoinvent 3 - allocation, default - unit	CTUh	4.02946e-08	4.12055e-08	5.9732e-08		2.44473e-08	1	Soybean, at farm/BR Economic	Agri-footprint - economic allocation	CTUh	1.90884e-06	1.71756e-06	1.84589e-08		0.0624622	1	Soybean, at farm/AR Economic	Agri-footprint - economic allocation	CTUe	4.51814	4.06504	0.0436486
	2	Lignite ash {RoW}| treatment of lignite ash, municipal incineration | Alloc Def, U	Ecoinvent 3 - allocation, default - unit	CTUh	1.63959e-09	1.67666e-09	2.43053e-09			2	Maize, at farm/FR Economic (Gr)	Thesgala	CTUh	1.02379e-06	1.07893e-06	1.51901e-06			2	Maize, at farm/FR Economic (Gr)	Thesgala	CTUe	4.11867	4.34046	6.1109
	3	Soybean, at farm/BR Economic	Agri-footprint - economic allocation	CTUh	4.47786e-10	4.02915e-10	4.33019e-12			3	Soybean, at farm/AR Economic	Agri-footprint - economic allocation	CTUh	5.78236e-07	5.20247e-07	5.58619e-09			3	Spoil from lignite mining {GLO}| treatment of, in surface landfill | Alloc Def, U	Ecoinvent 3 - allocation, default - unit	CTUe	3.67701	3.76013	5.45073
										4	Wheat grain, at farm/FR Economic_Adusted to Greek conditions	Thesgala	CTUh	2.04843e-07	2.07862e-07	4.52739e-07			4	Soybean, at farm/BR Economic	Agri-footprint - economic allocation	CTUe	1.84715	1.66205	0.0178623
										5	Spoil from lignite mining {GLO}| treatment of, in surface landfill | Alloc Def, U	Ecoinvent 3 - allocation, default - unit	CTUh	1.13527e-07	1.16094e-07	1.68291e-07			5	Lignite ash {RoW}| treatment of lignite ash, municipal incineration | Alloc Def, U	Ecoinvent 3 - allocation, default - unit	CTUe	1.15939	1.1856	1.71868
										6	Soybean, at farm/US Economic	Agri-footprint - economic allocation	CTUh	1.00122e-07	8.57894e-08	4.02293e-10			6	Wheat grain, at farm/FR Economic_Adusted to Greek conditions	Thesgala	CTUe	0.526706	0.534468	1.16411
										7	Lignite ash {RoW}| treatment of lignite ash, municipal incineration | Alloc Def, U	Ecoinvent 3 - allocation, default - unit	CTUh	8.80766e-08	9.00678e-08	1.30565e-07			7	Rice, at farm/CN Economic (Gr)	Thesgala	CTUe	0.382096	0.387727	0.41006
										8	Sunflower seed, at farm/FR Economic (Gr)	Thesgala	CTUh	8.69737e-08	8.82553e-08	9.33387e-08			8	Soybean, at farm/US Economic	Agri-footprint - economic allocation	CTUe	0.236748	0.202856	0.000951257
	Contribution of processes
		Spoil from lignite mining {GLO}| treatment of, in surface landfill | Alloc Def, U			90.5824	90.7889	92.3077		60.7599		Soybean, at farm/BR Economic			44.8288	42.3014	0.711995		0.383068		Soybean, at farm/AR Economic			25.7818	23.6318	0.267688
		Lignite ash {RoW}| treatment of lignite ash, municipal incineration | Alloc Def, U			3.6858	3.6942	3.75606				Maize, at farm/FR Economic (Gr)			24.0437	26.5726	58.5913				Maize, at farm/FR Economic (Gr)			23.5023	25.233	37.4769
		Soybean, at farm/BR Economic			1.00662	0.88775	0.00669172				Soybean, at farm/AR Economic			13.5798	12.8131	0.21547				Spoil from lignite mining {GLO}| treatment of, in surface landfill | Alloc Def, U			20.982	21.8593	33.4282
											Wheat grain, at farm/FR Economic_Adusted to Greek conditions			4.81072	5.11939	17.4631				Soybean, at farm/BR Economic			10.5404	9.66224	0.109546
											Spoil from lignite mining {GLO}| treatment of, in surface landfill | Alloc Def, U			2.66617	2.85924	6.4913				Lignite ash {RoW}| treatment of lignite ash, municipal incineration | Alloc Def, U			6.61579	6.8924	10.5403
											Soybean, at farm/US Economic			2.35136	2.11289	0.0155173				Wheat grain, at farm/FR Economic_Adusted to Greek conditions			3.00553	3.10709	7.13926
											Lignite ash {RoW}| treatment of lignite ash, municipal incineration | Alloc Def, U			2.06847	2.21826	5.03616				Rice, at farm/CN Economic (Gr)			2.18035	2.25402	2.51481
											Sunflower seed, at farm/FR Economic (Gr)			2.04256	2.17362	3.60026				Soybean, at farm/US Economic			1.35095	1.17929	0.00583386
	Calculation:	Compare								Calculation:	Compare								Calculation:	Compare
	Results:	Process contribution								Results:	Process contribution								Results:	Process contribution
	Product 1:	1 kg Broiler LW_com_farm_control (Gr) (of project Thesgala)								Product 1:	1 kg Broiler LW_com_farm_control (Gr) (of project Thesgala)								Product 1:	1 kg Broiler LW_com_farm_control (Gr) (of project Thesgala)
	Product 2:	1 kg Broiler LW_com_farm_SoyProt (Gr) (of project Thesgala)								Product 2:	1 kg Broiler LW_com_farm_SoyProt (Gr) (of project Thesgala)								Product 2:	1 kg Broiler LW_com_farm_SoyProt (Gr) (of project Thesgala)
	Product 3:	1 kg Broiler LW_com_farm_GlutenProt (Gr) (of project Thesgala)								Product 3:	1 kg Broiler LW_com_farm_GlutenProt (Gr) (of project Thesgala)								Product 3:	1 kg Broiler LW_com_farm_GlutenProt (Gr) (of project Thesgala)
	Method:	USEtox (recommended + interim) V1.04 / Europe 2004								Method:	USEtox (recommended + interim) V1.04 / Europe 2004								Method:	USEtox (recommended + interim) V1.04 / Europe 2004
	Indicator:	Characterization								Indicator:	Characterization								Indicator:	Characterization
	Category:	Human toxicity, cancer								Category:	Human toxicity, non-cancer								Category:	Freshwater ecotoxicity
	Cut-off:	0.01								Cut-off:	0.01								Cut-off:	0.01
	Exclude infrastructure processes:	Yes								Exclude infrastructure processes:	Yes								Exclude infrastructure processes:	Yes
	Exclude long-term emissions:	No								Exclude long-term emissions:	No								Exclude long-term emissions:	No
	Sorted on item:	Broiler LW_com_farm_SoyProt (Gr)								Sorted on item:	Broiler LW_com_farm_SoyProt (Gr)								Sorted on item:	Broiler LW_com_farm_SoyProt (Gr)
	Sort order:	Descending								Sort order:	Descending								Sort order:	Descending
	No	Process	Project	Unit	Broiler LW_com_farm_control (Gr)	Broiler LW_com_farm_SoyProt (Gr)	Broiler LW_com_farm_GlutenProt (Gr)			No	Process	Project	Unit	Broiler LW_com_farm_control (Gr)	Broiler LW_com_farm_SoyProt (Gr)	Broiler LW_com_farm_GlutenProt (Gr)			No	Process	Project	Unit	Broiler LW_com_farm_control (Gr)	Broiler LW_com_farm_SoyProt (Gr)	Broiler LW_com_farm_GlutenProt (Gr)
		Total of all processes		CTUh	4.4484e-08	4.53861e-08	6.47096e-08				Total of all processes		CTUh	4.25806e-06	4.06029e-06	2.59255e-06				Total of all processes		CTUe	17.5246	17.2015	16.3058
		Remaining processes		CTUh	2.54974e-09	2.50391e-09	2.54711e-09				Remaining processes		CTUh	1.5365e-07	1.55489e-07	2.04161e-07				Remaining processes		CTUe	1.05865	1.0632	1.38884
	1	Spoil from lignite mining {GLO}| treatment of, in surface landfill | Alloc Def, U	Ecoinvent 3 - allocation, default - unit	CTUh	4.02946e-08	4.12055e-08	5.9732e-08			1	Soybean, at farm/BR Economic	Agri-footprint - economic allocation	CTUh	1.90884e-06	1.71756e-06	1.84589e-08			1	Maize, at farm/FR Economic (Gr)	Thesgala	CTUe	4.11867	4.34046	6.1109
	2	Lignite ash {RoW}| treatment of lignite ash, municipal incineration | Alloc Def, U	Ecoinvent 3 - allocation, default - unit	CTUh	1.63959e-09	1.67666e-09	2.43053e-09			2	Maize, at farm/FR Economic (Gr)	Thesgala	CTUh	1.02379e-06	1.07893e-06	1.51901e-06			2	Soybean, at farm/AR Economic	Agri-footprint - economic allocation	CTUe	4.51814	4.06504	0.0436486
										3	Soybean, at farm/AR Economic	Agri-footprint - economic allocation	CTUh	5.78236e-07	5.20247e-07	5.58619e-09			3	Spoil from lignite mining {GLO}| treatment of, in surface landfill | Alloc Def, U	Ecoinvent 3 - allocation, default - unit	CTUe	3.67701	3.76013	5.45073
										4	Wheat grain, at farm/FR Economic_Adusted to Greek conditions	Thesgala	CTUh	2.04843e-07	2.07862e-07	4.52739e-07			4	Soybean, at farm/BR Economic	Agri-footprint - economic allocation	CTUe	1.84715	1.66205	0.0178623
										5	Spoil from lignite mining {GLO}| treatment of, in surface landfill | Alloc Def, U	Ecoinvent 3 - allocation, default - unit	CTUh	1.13527e-07	1.16094e-07	1.68291e-07			5	Lignite ash {RoW}| treatment of lignite ash, municipal incineration | Alloc Def, U	Ecoinvent 3 - allocation, default - unit	CTUe	1.15939	1.1856	1.71868
										6	Lignite ash {RoW}| treatment of lignite ash, municipal incineration | Alloc Def, U	Ecoinvent 3 - allocation, default - unit	CTUh	8.80766e-08	9.00678e-08	1.30565e-07			6	Wheat grain, at farm/FR Economic_Adusted to Greek conditions	Thesgala	CTUe	0.526706	0.534468	1.16411
										7	Sunflower seed, at farm/FR Economic (Gr)	Thesgala	CTUh	8.69737e-08	8.82553e-08	9.33387e-08			7	Rice, at farm/CN Economic (Gr)	Thesgala	CTUe	0.382096	0.387727	0.41006
										8	Soybean, at farm/US Economic	Agri-footprint - economic allocation	CTUh	1.00122e-07	8.57894e-08	4.02293e-10			8	Soybean, at farm/US Economic	Agri-footprint - economic allocation	CTUe	0.236748	0.202856	0.000951257
	Contribution of processes
		Spoil from lignite mining {GLO}| treatment of, in surface landfill | Alloc Def, U			90.5824	90.7889	92.3077				Soybean, at farm/BR Economic			44.8288	42.3014	0.711995				Maize, at farm/FR Economic (Gr)			23.5023	25.233	37.4769
		Lignite ash {RoW}| treatment of lignite ash, municipal incineration | Alloc Def, U			3.6858	3.6942	3.75606				Maize, at farm/FR Economic (Gr)			24.0437	26.5726	58.5913				Soybean, at farm/AR Economic			25.7818	23.6318	0.267688
											Soybean, at farm/AR Economic			13.5798	12.8131	0.21547				Spoil from lignite mining {GLO}| treatment of, in surface landfill | Alloc Def, U			20.982	21.8593	33.4282
											Wheat grain, at farm/FR Economic_Adusted to Greek conditions			4.81072	5.11939	17.4631				Soybean, at farm/BR Economic			10.5404	9.66224	0.109546
											Spoil from lignite mining {GLO}| treatment of, in surface landfill | Alloc Def, U			2.66617	2.85924	6.4913				Lignite ash {RoW}| treatment of lignite ash, municipal incineration | Alloc Def, U			6.61579	6.8924	10.5403
											Lignite ash {RoW}| treatment of lignite ash, municipal incineration | Alloc Def, U			2.06847	2.21826	5.03616				Wheat grain, at farm/FR Economic_Adusted to Greek conditions			3.00553	3.10709	7.13926
											Sunflower seed, at farm/FR Economic (Gr)			2.04256	2.17362	3.60026				Rice, at farm/CN Economic (Gr)			2.18035	2.25402	2.51481
											Soybean, at farm/US Economic			2.35136	2.11289	0.0155173				Soybean, at farm/US Economic			1.35095	1.17929	0.00583386
										Calculation:	Compare								Calculation:	Compare
										Results:	Process contribution								Results:	Process contribution
										Product 1:	1 kg Broiler LW_com_farm_control (Gr) (of project Thesgala)								Product 1:	1 kg Broiler LW_com_farm_control (Gr) (of project Thesgala)
										Product 2:	1 kg Broiler LW_com_farm_SoyProt (Gr) (of project Thesgala)								Product 2:	1 kg Broiler LW_com_farm_SoyProt (Gr) (of project Thesgala)
										Product 3:	1 kg Broiler LW_com_farm_GlutenProt (Gr) (of project Thesgala)								Product 3:	1 kg Broiler LW_com_farm_GlutenProt (Gr) (of project Thesgala)
										Method:	USEtox (recommended + interim) V1.04 / Europe 2004								Method:	USEtox (recommended + interim) V1.04 / Europe 2004
										Indicator:	Characterization								Indicator:	Characterization
										Category:	Human toxicity, non-cancer								Category:	Freshwater ecotoxicity
										Cut-off:	0.01								Cut-off:	0.01
										Exclude infrastructure processes:	Yes								Exclude infrastructure processes:	Yes
										Exclude long-term emissions:	No								Exclude long-term emissions:	No
										Sorted on item:	Broiler LW_com_farm_GlutenProt (Gr)								Sorted on item:	Broiler LW_com_farm_GlutenProt (Gr)
										Sort order:	Descending								Sort order:	Descending
										No	Process	Project	Unit	Broiler LW_com_farm_control (Gr)	Broiler LW_com_farm_SoyProt (Gr)	Broiler LW_com_farm_GlutenProt (Gr)			No	Process	Project	Unit	Broiler LW_com_farm_control (Gr)	Broiler LW_com_farm_SoyProt (Gr)	Broiler LW_com_farm_GlutenProt (Gr)
											Total of all processes		CTUh	4.25806e-06	4.06029e-06	2.59255e-06				Total of all processes		CTUe	17.5246	17.2015	16.3058
											Remaining processes		CTUh	2.68901e-06	2.42648e-06	1.40425e-07				Remaining processes		CTUe	7.31407	6.63937	0.854759
										1	Maize, at farm/FR Economic (Gr)	Thesgala	CTUh	1.02379e-06	1.07893e-06	1.51901e-06			1	Maize, at farm/FR Economic (Gr)	Thesgala	CTUe	4.11867	4.34046	6.1109
										2	Wheat grain, at farm/FR Economic_Adusted to Greek conditions	Thesgala	CTUh	2.04843e-07	2.07862e-07	4.52739e-07			2	Spoil from lignite mining {GLO}| treatment of, in surface landfill | Alloc Def, U	Ecoinvent 3 - allocation, default - unit	CTUe	3.67701	3.76013	5.45073
										3	Spoil from lignite mining {GLO}| treatment of, in surface landfill | Alloc Def, U	Ecoinvent 3 - allocation, default - unit	CTUh	1.13527e-07	1.16094e-07	1.68291e-07			3	Lignite ash {RoW}| treatment of lignite ash, municipal incineration | Alloc Def, U	Ecoinvent 3 - allocation, default - unit	CTUe	1.15939	1.1856	1.71868
										4	Lignite ash {RoW}| treatment of lignite ash, municipal incineration | Alloc Def, U	Ecoinvent 3 - allocation, default - unit	CTUh	8.80766e-08	9.00678e-08	1.30565e-07			4	Wheat grain, at farm/FR Economic_Adusted to Greek conditions	Thesgala	CTUe	0.526706	0.534468	1.16411
										5	Sunflower seed, at farm/FR Economic (Gr)	Thesgala	CTUh	8.69737e-08	8.82553e-08	9.33387e-08			5	Rice, at farm/CN Economic (Gr)	Thesgala	CTUe	0.382096	0.387727	0.41006
										6	Wheat grain, at farm/FR Economic	Agri-footprint - economic allocation	CTUh	2.3557e-08	2.39042e-08	5.78344e-08			6	Electricity, for reuse in municipal waste incineration only {RoW}| treatment of waste plastic, mixture, municipal incineration | Alloc Def, U	Ecoinvent 3 - allocation, default - unit	CTUe	0.148998	0.152365	0.220845
										7	Barley grain, at farm/DE Economic (Gr)	Thesgala	CTUh	2.82793e-08	2.8696e-08	3.03488e-08			7	Wheat grain, at farm/FR Economic	Agri-footprint - economic allocation	CTUe	0.0850854	0.0863392	0.208891
																			8	Electricity, for reuse in municipal waste incineration only {RoW}| treatment of waste graphical paper, municipal incineration | Alloc Def, U	Ecoinvent 3 - allocation, default - unit	CTUe	0.112539	0.115082	0.166805
	Contribution of processes
											Maize, at farm/FR Economic (Gr)			24.0437	26.5726	58.5913				Maize, at farm/FR Economic (Gr)			23.5023	25.233	37.4769
											Wheat grain, at farm/FR Economic_Adusted to Greek conditions			4.81072	5.11939	17.4631				Spoil from lignite mining {GLO}| treatment of, in surface landfill | Alloc Def, U			20.982	21.8593	33.4282
											Spoil from lignite mining {GLO}| treatment of, in surface landfill | Alloc Def, U			2.66617	2.85924	6.4913				Lignite ash {RoW}| treatment of lignite ash, municipal incineration | Alloc Def, U			6.61579	6.8924	10.5403
											Lignite ash {RoW}| treatment of lignite ash, municipal incineration | Alloc Def, U			2.06847	2.21826	5.03616				Wheat grain, at farm/FR Economic_Adusted to Greek conditions			3.00553	3.10709	7.13926
											Sunflower seed, at farm/FR Economic (Gr)			2.04256	2.17362	3.60026				Rice, at farm/CN Economic (Gr)			2.18035	2.25402	2.51481
											Wheat grain, at farm/FR Economic			0.553234	0.588731	2.23079				Electricity, for reuse in municipal waste incineration only {RoW}| treatment of waste plastic, mixture, municipal incineration | Alloc Def, U			0.850224	0.885765	1.3544
											Barley grain, at farm/DE Economic (Gr)			0.664135	0.706747	1.17062				Wheat grain, at farm/FR Economic			0.485521	0.501927	1.28109
																				Electricity, for reuse in municipal waste incineration only {RoW}| treatment of waste graphical paper, municipal incineration | Alloc Def, U			0.642178	0.669022	1.02298
	Calculation:	Compare
	Results:	Process contribution
	Product 1:	1 kg Broiler LW_com_farm_control (Gr) (of project Thesgala)
	Product 2:	1 kg Broiler LW_com_farm_SoyProt (Gr) (of project Thesgala)
	Product 3:	1 kg Broiler LW_com_farm_GlutenProt (Gr) (of project Thesgala)
	Method:	Berger et al 2014 (Water Scarcity) V1.00
	Indicator:	Characterization
	Category:	WDI
	Cut-off:	0.01
	Exclude infrastructure processes:	Yes
	Exclude long-term emissions:	No
	Sorted on item:	Broiler LW_com_farm_control (Gr)
	Sort order:	Descending
	No	Process	Project	Unit	Broiler LW_com_farm_control (Gr)	Broiler LW_com_farm_SoyProt (Gr)	Broiler LW_com_farm_GlutenProt (Gr)
		Total of all processes		m3	0.240334	0.251078	0.366649
		Remaining processes		m3	0.0047027	0.00470911	0.0045776
	1	Maize, at farm/FR Economic (Gr)	Thesgala	m3	0.196323	0.206895	0.291286
	2	Wheat grain, at farm/FR Economic_Adusted to Greek conditions	Thesgala	m3	0.0276199	0.0280269	0.0610447
	3	Rice, at farm/CN Economic (Gr)	Thesgala	m3	0.00906663	0.00920023	0.00973015
	4	Soybean, at farm/US Economic	Agri-footprint - economic allocation	m3	0.00262185	0.00224652	1.05346e-05
	Contribution of processes
		Maize, at farm/FR Economic (Gr)			81.6875	82.4028	79.4455
		Wheat grain, at farm/FR Economic_Adusted to Greek conditions			11.4923	11.1626	16.6494
		Rice, at farm/CN Economic (Gr)			3.77251	3.66429	2.65381
		Soybean, at farm/US Economic			1.09092	0.894751	0.00287322
	Calculation:	Compare
	Results:	Process contribution
	Product 1:	1 kg Broiler LW_com_farm_control (Gr) (of project Thesgala)
	Product 2:	1 kg Broiler LW_com_farm_SoyProt (Gr) (of project Thesgala)
	Product 3:	1 kg Broiler LW_com_farm_GlutenProt (Gr) (of project Thesgala)
	Method:	Berger et al 2014 (Water Scarcity) V1.00
	Indicator:	Characterization
	Category:	WDI
	Cut-off:	0.01
	Exclude infrastructure processes:	Yes
	Exclude long-term emissions:	No
	Sorted on item:	Broiler LW_com_farm_SoyProt (Gr)
	Sort order:	Descending
	No	Process	Project	Unit	Broiler LW_com_farm_control (Gr)	Broiler LW_com_farm_SoyProt (Gr)	Broiler LW_com_farm_GlutenProt (Gr)
		Total of all processes		m3	0.240334	0.251078	0.366649
		Remaining processes		m3	0.00732455	0.00695563	0.00458814
	1	Maize, at farm/FR Economic (Gr)	Thesgala	m3	0.196323	0.206895	0.291286
	2	Wheat grain, at farm/FR Economic_Adusted to Greek conditions	Thesgala	m3	0.0276199	0.0280269	0.0610447
	3	Rice, at farm/CN Economic (Gr)	Thesgala	m3	0.00906663	0.00920023	0.00973015
	Contribution of processes
		Maize, at farm/FR Economic (Gr)			81.6875	82.4028	79.4455
		Wheat grain, at farm/FR Economic_Adusted to Greek conditions			11.4923	11.1626	16.6494
		Rice, at farm/CN Economic (Gr)			3.77251	3.66429	2.65381
	Calculation:	Compare
	Results:	Process contribution
	Product 1:	1 kg Broiler LW_com_farm_control (Gr) (of project Thesgala)
	Product 2:	1 kg Broiler LW_com_farm_SoyProt (Gr) (of project Thesgala)
	Product 3:	1 kg Broiler LW_com_farm_GlutenProt (Gr) (of project Thesgala)
	Method:	Berger et al 2014 (Water Scarcity) V1.00
	Indicator:	Characterization
	Category:	WDI
	Cut-off:	0.01
	Exclude infrastructure processes:	Yes
	Exclude long-term emissions:	No
	Sorted on item:	Broiler LW_com_farm_GlutenProt (Gr)
	Sort order:	Descending
	No	Process	Project	Unit	Broiler LW_com_farm_control (Gr)	Broiler LW_com_farm_SoyProt (Gr)	Broiler LW_com_farm_GlutenProt (Gr)
		Total of all processes		m3	0.240334	0.251078	0.366649
		Remaining processes		m3	0.00732455	0.00695563	0.00458814
	1	Maize, at farm/FR Economic (Gr)	Thesgala	m3	0.196323	0.206895	0.291286
	2	Wheat grain, at farm/FR Economic_Adusted to Greek conditions	Thesgala	m3	0.0276199	0.0280269	0.0610447
	3	Rice, at farm/CN Economic (Gr)	Thesgala	m3	0.00906663	0.00920023	0.00973015
	Contribution of processes
		Maize, at farm/FR Economic (Gr)			81.6875	82.4028	79.4455
		Wheat grain, at farm/FR Economic_Adusted to Greek conditions			11.4923	11.1626	16.6494
		Rice, at farm/CN Economic (Gr)			3.77251	3.66429	2.65381
[truncated: 10 more columns]
